# Supplementary material for: Cardiac function and extracellular matrix morphology are altered by chronic high fat diet in Drosophila larvae
Source: PLoS One. 2025 Aug 22;20(8):e0330487. doi: 10.1371/journal.pone.0330487 (PMC12373202; doi:10.1371/journal.pone.0330487)
Supplement: S1 Data — All raw data used in this study, and the statistical analyses performed. (XLSX) [file pone.0330487.s006.xlsx]

## Sheet: Figure 1
Figure 1A
Raw data - yw mass (mg)
	control female	control male	10% female	10% male	20% female	20% male	30% female	30% male	40% female	40% male	sucrose female	sucrose male
Individual 1	1.686	0.962	2.384	1.838	2.576	2.084	1.97	1.728	2.366	1.792	1.262	0.706
Individual 2	1.798	1.596	2.116	1.788	2.212	2.858	2.068	1.774	2.648	1.752	0.876	0.822
Individual 3	2.446	1.676	2.286	2.036	2.442	2.016	2.256	1.898	2.412	1.904	0.47	0.894
Individual 4	2.146	1.586	2.334	1.79	2.426	2.604	2.116	1.778	2.252	2.068	1.092	0.982
Individual 5	1.952	1.032	3	2.302	2.856	1.932	2.622	1.808	2.5	1.846	0.79	1.062
Individual 6	2.256	1.398	2.756	2.178	2.23	2.112	2.658	2.182	2.42	1.884	0.884	0.994
Individual 7	2.29	1.458	2.64	2.372	2.61	2.44	1.91	1.998	2.626	1.53	0.856	1.014
Individual 8	2.412	1.634	2.844	2.248	2.738	2.162	2.624	2.01	2.348	1.962	1.16	1.198
Individual 9	2.43	1.912	2.724	1.892	2.482	1.856	2.71	2.432	2.074	2.052	0.606	1.004
Individual 10	2.338	2.056	2.638	2.336	2.794	2.122	2.28	1.792	2.284	1.776	0.538	0.696
Individual 11	2.411	1.956	2.468	2.26	2.566	2.272	2.44	1.964	1.654	1.43	1.366	0.854
Individual 12	2.18	2.124	2.38	2.076	2.81	2.098	2.618	2.186	2.032	2.012	0.96	0.894
Individual 13	2.358	1.852	2.794	2.128	2.586	1.532	2.57	2.046	2.384	2.208	1.29	0.874
Individual 14	2.578	2.494	2.882	1.758	2.788	1.634	1.986	2.006	2.652	2.238	0.916	1.126
Individual 15	2.174	1.738	2.084	1.478	2.584	1.51	2.344	2.196	1.292	1.548	1.17	0.882
Individual 16	2.446	1.84			2.566				1.132	2.004	0.58
Individual 17	2.258	1.856							2.106	2.364	1.536
Individual 18		1.904									1.04
Individual 19											0.886
Individual 20											0.73
Individual 21											1.406
Individual 22											1.126
Statistical analysis
	yw female control	yw male control	yw 10% HFD female	yw 10% HFD male	yw 20% HFD female	yw 20% HFD male	yw 30% HFD female	yw 30% HFD male	yw 40% HFD female	yw 40% HFD male	yw female sucrose	yw male sucrose
Number of individuals	17	18	15	15	16	15	15	15	17	17	22	15
Minimum	1.686	0.962	2.084	1.478	2.212	1.51	1.91	1.728	1.132	1.43	0.47	0.696
Maximum	2.578	2.494	3	2.372	2.856	2.858	2.71	2.432	2.652	2.364	1.536	1.198
Range	0.892	1.532	0.916	0.894	0.644	1.348	0.8	0.704	1.52	0.934	1.066	0.502
Mean	2.245	1.726	2.555	2.032	2.579	2.082	2.345	1.987	2.187	1.904	0.9791	0.9335
Std. Deviation	0.2401	0.369	0.2843	0.2631	0.1923	0.3738	0.2828	0.1997	0.4456	0.2545	0.2947	0.1407
Std. Error of Mean	0.05823	0.08697	0.07342	0.06794	0.04808	0.09652	0.07303	0.05157	0.1081	0.06173	0.06283	0.03633
Significance test - one way ANOVA with Dunnett's correction
Female data											Male data
ANOVA summary											ANOVA summary
F	78.62										F	35.1
P value	<0.0001										P value	<0.0001
P value summary	****										P value summary	****
Significant diff. among means (P < 0.05)?	Yes										Significant diff. among means (P < 0.05)?	Yes
R squared	0.8037										R squared	0.6635
Brown-Forsythe test											Brown-Forsythe test
F (DFn	DFd)	1.354 (5	96)								F (DFn	DFd)	1.929 (5	89)
P value	0.2485										P value	0.0973
P value summary	ns										P value summary	ns
Are SDs significantly different (P < 0.05)?	No										Are SDs significantly different (P < 0.05)?	No
Bartlett's test											Bartlett's test
Bartlett's statistic (corrected)	12.39										Bartlett's statistic (corrected)	17.29
P value	0.0298										P value	0.004
P value summary	*										P value summary	**
Are SDs significantly different (P < 0.05)?	Yes										Are SDs significantly different (P < 0.05)?	Yes
ANOVA table	SS	DF	MS	F (DFn	DFd)	P value					ANOVA table	SS	DF	MS	F (DFn	DFd)	P value
Treatment (between columns)	35.74	5	7.149	F (5	96) = 78.62	P<0.0001					Treatment (between columns)	14.02	5	2.805	F (5	89) = 35.10	P<0.0001
Residual (within columns)	8.729	96	0.09093								Residual (within columns)	7.112	89	0.07991
Total	44.47	101									Total	21.14	94
Data summary											Data summary
Number of treatments (columns)	6										Number of treatments (columns)	6
Number of values (total)	102										Number of values (total)	95
Dunnett's correction											Dunnett's correction
Number of families	1										Number of families	1
Number of comparisons per family	5										Number of comparisons per family	5
Alpha	0.05										Alpha	0.05
Dunnett's multiple comparisons test	Mean Diff.	95.00% CI of diff.	Below threshold?	Summary	Adjusted P Value	A-?					Dunnett's multiple comparisons test	Mean Diff.	95.00% CI of diff.	Below threshold?	Summary	Adjusted P Value	B-?
control vs. 10%	-0.3107	-0.5838 to -0.03762	Yes	*	0.0196	C	0.1				control vs. 10%	-0.3057	-0.5596 to -0.05170	Yes	*	0.012	D	0.1
control vs. 20%	-0.3345	-0.6030 to -0.06598	Yes	**	0.0088	E	0.2				control vs. 20%	-0.3558	-0.6098 to -0.1018	Yes	**	0.0025	F	0.2
control vs. 30%	-0.1002	-0.3732 to 0.1729	No	ns	0.8147	G	0.3				control vs. 30%	-0.2602	-0.5142 to -0.006235	Yes	*	0.0426	H	0.3
control vs. 40%	0.05747	-0.2069 to 0.3219	No	ns	0.9733	I	0.4				control vs. 40%	-0.1778	-0.4235 to 0.06790	No	ns	0.2391	J	0.4
control vs. sucrose	1.266	1.017 to 1.514	Yes	****	<0.0001	K	sucrose				control vs. sucrose	0.7929	0.5389 to 1.047	Yes	****	<0.0001	L	sucrose
Test details	Mean 1	Mean 2	Mean Diff.	SE of diff.	n1	n2	q	DF			Test details	Mean 1	Mean 2	Mean Diff.	SE of diff.	n1	n2	q	DF
control vs. 10%	2.245	2.555	-0.3107	0.1068	17	15	2.909	96			control vs. 10%	1.726	2.032	-0.3057	0.09883	18	15	3.093	89
control vs. 20%	2.245	2.579	-0.3345	0.105	17	16	3.185	96			control vs. 20%	1.726	2.082	-0.3558	0.09883	18	15	3.6	89
control vs. 30%	2.245	2.345	-0.1002	0.1068	17	15	0.9376	96			control vs. 30%	1.726	1.987	-0.2602	0.09883	18	15	2.633	89
control vs. 40%	2.245	2.187	0.05747	0.1034	17	17	0.5557	96			control vs. 40%	1.726	1.904	-0.1778	0.09561	18	17	1.86	89
control vs. sucrose	2.245	0.9791	1.266	0.09737	17	22	13	96			control vs. sucrose	1.726	0.9335	0.7929	0.09883	18	15	8.023	89
Figure 1B - yw TAG assay
Raw data - ugTAG/mg protein
	control female	10% female	20% female	30% female	40% female	sucrose female	control male	10% male	20% male	30% male	40% male	sucrose male
Run 1	57.5092	204.392	130.875	171.415	187.472	269.834	42.2857	62.6402	200.913	126.759	517.835	310.647
Run 2	52.3549	290.141	127.692	236.833	369.065	331.061	112.255	414.047	310.341	121.693	168.09	252.647
Run 3	88.3151		185.3	215.798		279.454	75.6958	224.484	171.901	208.658	400.848	197.602
Run 4	49.8776						71.6815				259.562
											372.655
Statistical analysis
	control female	control male	10% female	10% male	20% female	20% male	30% female	30% male	40% female	40% male	sucrose female	sucrose male
Number of trials	4	2	3	3	2	3	4	3	3	3	5	3
Minimum	49.88	204.4	127.7	171.4	187.5	269.8	42.29	62.64	171.9	121.7	168.1	197.6
Maximum	88.32	290.1	185.3	236.8	369.1	331.1	112.3	414	310.3	208.7	517.8	310.6
Range	38.44	85.75	57.61	65.42	181.6	61.23	69.97	351.4	138.4	86.96	349.7	113
Mean	62.01	247.3	148	208	278.3	293.4	75.48	233.7	227.7	152.4	343.8	253.6
Std. Deviation	17.82	60.63	32.38	33.4	128.4	32.93	28.69	175.9	73.01	48.81	134.5	56.53
Std. Error of Mean	8.91	42.87	18.69	19.28	90.8	19.01	14.34	101.5	42.15	28.18	60.14	32.64
Significance test - one way ANOVA with Dunnett's correction
Female data											Male data
ANOVA summary											ANOVA summary
F	10.04										F	3.37
P value	0.0008										P value	0.0307
P value summary	***										P value summary	*
Significant diff. among means (P < 0.05)?	Yes										Significant diff. among means (P < 0.05)?	Yes
R squared	0.8203										R squared	0.529
Brown-Forsythe test											Brown-Forsythe test
F (DFn	DFd)	4.367 (5	11)								F (DFn	DFd)	1.375 (5	15)
P value	0.0195										P value	0.2884
P value summary	*										P value summary	ns
Are SDs significantly different (P < 0.05)?	Yes										Are SDs significantly different (P < 0.05)?	No
Bartlett's test											Bartlett's test
Bartlett's statistic (corrected)											Bartlett's statistic (corrected)
P value											P value
P value summary											P value summary
Are SDs significantly different (P < 0.05)?											Are SDs significantly different (P < 0.05)?
ANOVA table	SS	DF	MS	F (DFn	DFd)	P value					ANOVA table	SS	DF	MS	F (DFn	DFd)	P value
Treatment (between columns)	126027	5	25205	F (5	11) = 10.04	P=0.0008					Treatment (between columns)	178032	5	35606	F (5	15) = 3.370	P=0.0307
Residual (within columns)	27613	11	2510								Residual (within columns)	158503	15	10567
Total	153640	16									Total	336535	20
Data summary											Data summary
Number of treatments (columns)	6										Number of treatments (columns)	6
Number of values (total)	17										Number of values (total)	21
Dunnett's correction											Dunnett's correction
Number of families	1										Number of families	1
Number of comparisons per family	5										Number of comparisons per family	5
Alpha	0.05										Alpha	0.05
Dunnett's multiple comparisons test	Mean Diff.	95.00% CI of diff.	Below threshold?	Summary	Adjusted P Value	A-?					Dunnett's multiple comparisons test	Mean Diff.	95.00% CI of diff.	Below threshold?	Summary	Adjusted P Value	G-?
control vs. 10%	-185.3	-314.7 to -55.78	Yes	**	0.0057	B	0.1				control vs. 10%	-158.2	-380.7 to 64.21	No	ns	0.2169	H	0.1
control vs. 20%	-85.94	-200.1 to 28.24	No	ns	0.1698	C	0.2				control vs. 20%	-152.2	-374.7 to 70.21	No	ns	0.2455	I	0.2
control vs. 30%	-146	-260.2 to -31.82	Yes	*	0.0122	D	0.3				control vs. 30%	-76.89	-299.3 to 145.6	No	ns	0.8	J	0.3
control vs. 40%	-216.3	-345.7 to -86.78	Yes	**	0.0018	E	0.4				control vs. 40%	-268.3	-463.7 to -72.94	Yes	**	0.0062	K	0.4
control vs. sucrose	-231.4	-345.6 to -117.3	Yes	***	0.0004	F	sucrose				control vs. sucrose	-178.2	-400.6 to 44.30	No	ns	0.1411	L	sucrose
Test details	Mean 1	Mean 2	Mean Diff.	SE of diff.	n1	n2	q	DF			Test details	Mean 1	Mean 2	Mean Diff.	SE of diff.	n1	n2	q	DF
control vs. 10%	62.01	247.3	-185.3	43.39	4	2	4.269	11			control vs. 10%	75.48	233.7	-158.2	78.51	4	3	2.016	15
control vs. 20%	62.01	148	-85.94	38.27	4	3	2.246	11			control vs. 20%	75.48	227.7	-152.2	78.51	4	3	1.939	15
control vs. 30%	62.01	208	-146	38.27	4	3	3.815	11			control vs. 30%	75.48	152.4	-76.89	78.51	4	3	0.9794	15
control vs. 40%	62.01	278.3	-216.3	43.39	4	2	4.984	11			control vs. 40%	75.48	343.8	-268.3	68.96	4	5	3.891	15
control vs. sucrose	62.01	293.4	-231.4	38.27	4	3	6.048	11			control vs. sucrose	75.48	253.6	-178.2	78.51	4	3	2.269	15
Figure 1D - yw lipid droplet diameter
Raw data - diameter (um)		Spaces in raw data indicate separate individuals.
control female	10% female	20% female	30% female	40% female	sucrose female	control male	10% male	20% male	30% male	40% male	sucrose male
14.6611	18.4193	7.76243	18.6954	11.6959	15.4325	11.4765	9.64109	8.84146	12.5972	13.6093	8.91214
15.2637	18.6281	6.21832	5.4878	7.28849	6.92046	10.6151	9.09155	9.97865	14.212	11.0721	7.47573
26.7203	15.1368	27.2627	29.5405	34.2622	25.764	16.0525	12.8058	31.183	48.6003	54.3958	18.1959
7.7729	19.4478	12.6781	6.88849	49.5924	24.4606	19.1158	10.8414	21.1121	21.0355	11.0596	11.5502
15.1368	13.7026	16.4951	5.32447	24.9897	15.6834	12.3711	15.3086	28.7379	13.2271	9.99172	14.6167
20.2606	12.7211	27.686	9.30378	18.9634	26.1672	17.2263	8.72239	15.4934	18.6854	9.0216	15.5555
15.9545	16.0293	9.31875	13.1284	16.4335	10.0297	14.8892	11.103	10.536	15.8258	13.0559	17.1952
16.9118	14.0938	20.5074	17.9981	5.34912	9.66276	15.1843	9.45122	25.2115	11.0137	11.1664	10.85
8.15371	10.0529	11.6274	20.8123	19.5884	23.1677	21.5673	11.04	5.95293	26.5305	25.8402	13.3626
14.3811	12.9797	17.0902	12.4076	6.4654	15.9392	16.9235	8.69972	4.92074	17.2425	55.858	13.1575
8.29358	8.7357	17.1628	5.04893	24.5038	11.2815	21.1336	7.73994	6.0305	4.42336	38.1563	14.3082
17.6527	11.8746	18.4973	15.2903	13.0585	14.1539	5.29163	15.2439	12.5529	8.06776	10.6345	7.02709
15.977	11.3605	18.6556	16.7058	10.2649	16.7336	14.673	15.6478	6.8868	17.6098	12.3031	9.35856
6.70732	21.8818	7.10601	14.5992	7.52813	11.6494	17.6829	17.5993	8.18783	18.3561	13.376	5.74636
12.0514	14.1801	7.67663	25.2598	7.89148	8.19209	15.8749	11.9652	10.8617	12.1493	13.3571	10.0806
10.5006	20.853	22.3442	9.14634	5.01084	12.3964	4.87805	12.612	14.1309	12.7631	12.1446	5.80471
5.79469	14.3236	21.0371	16.2603	5.23585	22.7538	8.79403	17.903	38.1847	41.3163	10.3621	8.73171
8.84934	26.6733	11.8589	23.5023	5.02003	27.287	10.2316	4.30353	35.5657	9.2725	8.59225	15.6174
12.4981	14.0971	16.583	12.6524	6.23299	28.9718	10.8242	8.93168	17.5543	17.309	9.34671	10.6151
13.4181	14.1711	23.0228	11.7625	6.34117	21.3093	8.4394	10.5888	9.72389	6.43141	19.7449	11.3513
16.3821	19.726	18.8587	7.93269	23.9749	19.3688	9.31875	20.1848	12.3184	24.4801	38.0373	8.22182
11.2774	7.4835	15.7131	7.17921	17.7923	20.9514	10.0309	12.4301	12.5	13.5671	15.5986	7.24687
9.39203	9.69996	7.01882	18.8711	5.38135	20.6711	13.7517	10.5701	22.6268	25.5011	7.99165	6.64641
21.3137	8.08502	8.40629	8.9939	6.23299	18.2806	9.2725	14.2944	16.6187	14.2365	14.5168	6.88849
15.5413	7.92683	14.0773	7.9867	6.96662	18.1831	12.3033	13.1425	37.9622	14.1407	25.5878	11.8089
9.92611	4.58586	9.49537	17.4528	8.25001	20.0044	9.15142	11.1947	46.1425	13.8124	23.4076	9.97515
10.6718	3.45603	9.2725	21.6469	13.5379	13.2587	12.7394	17.2499	31.3039	19.7095	11.8574	7.91509
16.6835	3.06399	9.85091	11.8746	16.0157	15.4596	12.4525	10.5006	28.5517	10.1346	11.4297	6.71424
8.61517	7.34244	11.3308	9.0081	5.95296	17.7282	14.6611	11.1656	20.6018	8.63403	14.1476	8.01139
6.87498	2.74813	8.96803	17.5464	10.737	10.7985	12.7394	9.70356	27.9779	8.96673	13.5855	6.71424
11.0432	5.33754	19.8546	9.42783	35.6971	24.3378	10.0205	12.6882	20.7508	6.61838	13.4902	8.62325
17.504	8.55833	13.3704	12.6607	26.1704	21.2071	11.3308	5.9373	10.0007	20.24	19.1208	11.525
11.4278	19.9759	6.54778	10.9289	5.15821	18.4508	12.6313	14.9001	14.4697	6.96565	14.6275	8.58138
10.0205	6.91206	13.3626	10.1724	24.5991	16.9763	10.1346	17.1201	14.533	6.90197	12.1797	12.6331
5.4282	6.47103	13.4363	5.18293	27.1804	13.711	8.11514	15.0599	12.1589	24.6466	9.70374	8.19493
7.22278	8.0922	8.73703	12.0774	5.16268	13.7576	13.9129	13.1708	10.3355	29.751	23.3192	9.47087
7.95755	12.1043	8.82173	4.7721	9.89899	17.8067	10.8264	13.9646	9.62662	7.09947	13.2461	10.93
6.71424	4.11868	20.1312	4.57571	18.9519	14.0318	6.90702	8.84146	12.9896	12.9717	12.3592	11.3881
5.17395	20.7793	14.4174	7.78634	13.4173	15.221	7.37402	18.0039	9.84147	12.8664	14.2345	20.8178
8.38553	9.25996	24.3392	5.11296	20.2778	13.5705	11.522	13.2937	21.2301	17.6632	7.81663	28.8734
10.5106	10.4128	19.9002	9.46228	15.7127	18.7605	11.0977	13.2937	21.8393	20.7519	9.53597	15.8184
	13.199	18.9123	11.6673	5.77205	21.0504	9.57336	9.77632	18.8587	16.9817	14.6559	14.1858
10.3625	14.2716	10.9925	11.5894	6.57327	17.4634	10.4574	16.8022	15.7905	18.0793	11.9966	15.3359
15.1889	19.7877	9.35981	23.7296	15.3902	29.6473	14.7204	10.7402	23.0228	17.1126	11.961	7.82207
14.8962	9.56851	16.2882	10.764	32.519	17.949	9.59882	15.5286	16.2389	13.3634	17.9587	8.96284
11.4603	4.91601	12.7394	20.0988	21.0472	10.2543	10.9002	10.0402	21.9597	12.29	9.57096	16.009
12.1665	12.4823	14.6286	10.0205	12.7856	6.85976	8.94727	5.73827	28.3799	27.0093	7.6602	4.64627
15.0599	8.77816	12.4226	17.0077	67.4679	13.1505	6.48538	5.73827	27.5611	16.4415	27.8586	6.22765
15.4446	14.0318	11.3308	19.3063	9.6573	18.9669	10.5833	4.43123	22.718	18.4376	13.958	4.8709
14.5896	18.8587	16.4754	27.6974		7.03866	8.87426	13.1319	30.9124	8.73171	14.3193	9.29878
12.9573	19.612	27.2713	6.93388	9.08654	9.45122	11.797	12.4674	13.7517	15.6367	14.7539	9.11198
9.93781	5.79469	12.6037	6.72289	10.2952	8.43389	8.87949	13.1813	14.0219	25.6646	14.5469	8.61517
12.8357	7.14027	10.1346	7.22921	19.7519	17.3124	10.8135	16.3003	12.6166	12.623	8.97291	7.79081
7.16626	10.3759	10.1963	6.09756	16.3893	28.117	16.7433	13.7913	19.596	25.6465	10.9338	8.20909
12.0514	9.4819	12.7767	32.3347	19.3319	16.9543	10.2236	16.9543	18.7723	19.3891	11.0544	7.15814
8.99519	9.81428	13.7989		16.6593	11.1791	11.8638	9.28002	18.2342	8.29358	12.119	9.22854
11.1905	12.6331	16.3174	7.14352	10.9422	7.89452	14.0128	13.7846	11.7259	15.7728	10.4596	17.551
10.0007	19.8715	16.6905	7.95025	25.4649	19.6321	8.41872	5.35276	5.99378	7.87536		6.26671
13.4042	16.0351	15.9661	29.4661	21.8934	6.75048	11.6464	6.46924	8.00269	16.4189	9.77948	6.2963
14.8892	18.4904	17.3841	6.95897	19.8793	21.8393	7.29481	8.13088	4.54769	16.5001	7.94825	5.28504
15.4776	19.1643	16.8022	15.3895	8.82785	15.4596	8.62325	14.0847	4.59598	12.4076	18.9665	5.89015
13.0467	12.823	15.5652	15.6953	11.6009	7.81464	9.60487	11.4339	20.7188	14.7992	16.8129	11.6344
14.6952	18.7326	14.1899	19.2097	12.4271	7.19053	6.94225	17.4588	5.47296	17.309	13.0621	9.6423
19.1643	14.5234	14.1801	16.3224	12.8027	6.56196	13.3634	13.9088	6.13745	14.4889	6.12101	11.1291
9.17804	10.6587	8.64747	27.9529	12.7856	6.38245	5.46447	8.86902	5.65875	22.7216	9.86983	8.41872
12.7685	13.326	20.9292	15.977	12.3601	6.13745	9.43769	10.1758	5.50894	14.1604	9.20753	8.54203
7.57301	9.59882	4.57317	25.7694	13.4319	9.60487	7.74444	15.7743	7.33135	14.0376	6.96828	8.16083
7.57301	28.3102	5.50683	40.5499	9.34177	9.623	7.28046	12.6304	25.7121	14.2496	11.4045	13.1575
9.38831	5.23867		22.5347	9.20753	31.2176	11.4278	15.4626	5.94512	15.7389	8.01901	8.60302
8.4559	15.7743	9.93781	20.9147	6.26067	5.86445	7.24687	11.127		12.2037	9.53839	5.50894
10.0251	18.0787	10.0794	16.5486	5.86714		7.98088	5.93143	5.12431	5.40245	7.59218	6.55665
10.6183	21.0255	23.2688	15.9392	22.7811	6.95396	9.0197	13.1716	6.70905	14.4117	7.07174	10.5888
11.1364	15.4084	12.1722	11.081	7.40928	7.11092	9.69038	16.5008	18.0986	12.0735	10.5736	12.9609
15.5219	11.7388	12.7321	12.1589	26.0804	24.0409	9.20333	17.3386	24.5204	11.0179	11.751	8.90562
17.6316	6.36604	17.1343	16.046	17.9721	14.6413	8.58274	14.6611	6.94225	10.6751	12.9646	10.7629
16.9269	6.84789	15.3123	33.2443	11.7225	22.1462	8.02299	8.94727	15.3108	5.20976	12.011	11.4563
13.3678	31.17	13.9879	12.0668	25.1575	12.6809	15.2629	7.62348	17.2802	5.3701	15.0333	12.7549
9.64109	16.5872	16.627	31.428	19.7104	11.1541	6.75048	8.31876	12.0735	13.092	8.933	12.3513
11.6274	17.9438	10.5106	43.9239	20.313	10.474	8.71973	16.2539	16.0322	21.4457	10.4684	17.3352
13.8241	18.0072	13.8996	18.4268	12.9744	9.13236	8.06776	18.1402	19.8317		10.3633	13.8451
11.38	16.0402	13.2025	16.3174	15.7632	21.1775	8.07207	9.30378	12.6561	21.4982	12.537	11.5412
13.591	21.7369	46.1586	7.0535	10.1565	8.71039		11.1656	19.703	24.8003	8.85392	10.9002
14.1703	12.7266	23.8994	7.17112	9.99979	5.33754	11.6583	8.471	12.5704	15.012	12.2702	5.74636
11.103	21.2678	7.49436	8.22182	15.3392	14.6159	11.7892	21.3382	15.7433	16.6166	9.20252	5.72205
11.4654	14.7394	19.006	19.0207	14.7921	18.4829	14.2561	7.22278	15.5757	13.0226	9.04203	10.1048
14.3009	11.4329	16.8354	25.5534	20.3408	12.0774	13.8124	16.5486	10.2486	15.8456	6.09837	12.5945
15.8566	15.1889	11.9254	25.0223	14.0691	12.1665	13.9321	9.85681	10.4307	9.11835	20.9786	10.9555
13.0645	13.8409	12.3964	40.9967	8.63775	11.4695	9.12217	6.43141	10.6707	6.25743	13.407	12.8275
14.239	15.4378	31.1789	23.82	9.50691	12.6534	9.06468	12.9636	7.45082	9.59882	5.62026	15.6834
13.0645	5.83465	18.1422	22.8973	10.2041	21.6791	8.80723	6.99561	26.7016	9.29878	6.67076	18.3864
15.6478	7.0337	20.8374	28.1352	13.9374	13.711	8.70105	3.37438	10.1174	13.6797	13.8536	10.7629
12.3805	9.90854	17.7282	26.8868	13.0134	10.764	12.29	5.73017	15.8983	15.702	23.7755	9.69038
11.2433	12.6331	13.6346	22.1462	11.5101	14.3366	13.7407	8.06199	6.79851	7.02709	18.4707	11.1853
11.103	8.84146	21.2678	17.9704	13.5379	17.1553	16.1937		9.35981	6.21832	13.5209	12.5529
11.4258		16.6159	40.8539	9.32324	13.3112	14.9398	12.9349	11.2113	17.1959	10.0653	9.05442
13.5816	28.5257	13.4536	10.0031	17.0078	39.2408	21.2569	16.3231	21.5025	23.1788	15.0807	16.3024
15.0984	21.9141	9.77632	5.6423	12.7783	23.4107	15.0552	44.1476	15.9661	20.3248	6.40809	16.8374
18.6412	20.7239	9.37841	29.7041	9.892	18.3839	10.5006	13.8124	12.3711	39.2394	10.9706	12.5455
15.6901	19.1158	19.9573	14.1144	12.1825	13.3634	11.4044	14.9585	10.218	14.1251	13.2322	9.30752
12.5501	19.0811	7.56841	19.3616	9.44486	10.8756	7.91509	9.99261	8.20343	19.8335	11.4891	7.69628
10.9968	19.0018	7.81166	19.7454	20.7543	17.2364	8.8808	8.7543	20.9214	18.8248	12.3003	10.039
13.4949	17.2499	15.7389	15.6797	13.2661	14.8618	6.04013	25.967	6.88849	25.7369	7.11238	6.59552
10.9002	17.1939	22.1415	16.3537	17.425	10.4607	14.0128	16.4069	20.2153	14.0451	8.77677	7.90481
12.1359	17.1668	7.79081	22.9703	6.83296	9.31002	8.14943	13.3634	15.2782	17.7936	11.2528	13.7026
14.4584	17.1506	11.3134	25.4532	18.5485	9.60487	6.54601	18.6013	11.3185	21.6882	8.23043	6.7298
11.6912	16.9858	8.58274	20.7636	9.58901	11.899	9.48803	11.1447	15.3123	20.2692	8.60164	15.4799
13.1919	16.7856	15.5764	5.69151	9.20252	32.1071	12.6919	13.4224	15.3994	7.32342	10.6301	8.41734
13.9455	16.7579	7.2099	10.0529	11.1012	12.8357	8.32155	25.7026	4.53234	10.3232	8.98447
11.6414	16.3117	7.67209	20.3362	21.7285	5.71392	7.96339	14.8618	21.6189	6.72289	10.6095	11.6593
12.3513	16.2396	21.1852	30.3859	10.6615	6.09947	7.58681	6.46025	17.759	10.3051	13.4893	25.6302
12.4104	15.7743			18.6934	4.88757	11.0474	20.6694	15.221	18.2882	16.4244	11.3769
11.8795	15.7278	12.7065	10.7629	9.99172	6.41151	7.39447	13.6907	14.6349	24.0569	10.9591	15.977
11.8883	15.6478	12.9573	17.6098	16.6779	20.2164	8.84278	15.0976	9.16664	10.8532	10.3097	12.5945
9.76086	15.6092	23.1888	21.5851	17.7962	10.2452	12.4749	26.3574	18.4577	12.5334	14.7312	10.9289
9.79888	15.5816	20.67	14.2586	8.13887	16.9235	8.00269	19.7024	22.5903	9.73941	11.6604	11.715
	15.5652	17.1614	8.77551	7.89732	12.5704	8.29358	11.4765	17.6046	24.8854	13.407	14.3293
16.3416	15.2873	19.0152	6.14501	6.83296	13.5061	8.54339	13.8392	8.87949	20.6328	8.31265	17.5013
12.8664	15.2804	13.2937	10.0898	6.9068	14.1637	8.10081	14.6159	12.2578	8.31876	8.83437	9.57336
20.1225	15.012	14.1144	15.3669	8.59225	7.47573	12.4142	11.4248	11.1531	19.1595	14.6275	23.9751
18.0941	14.8837	15.005	11.232	8.71349	10.764	10.1724	16.1103	12.733	9.72867	10.531	28.4975
13.992	14.6611	8.74766	23.3908	7.21856	14.1973	7.62348	25.5793	18.4268	8.11514	9.76768	10.3838
12.1503	13.8594	16.6605	21.7091	20.2863	24.848	20.0253	25.7879	16.1103	17.8086	9.7606	9.81901
8.54203	13.8418	21.8196	24.641	19.7397	14.796	10.4385	36.8669	16.7718	12.1808	12.7774	15.9217
14.7331	13.4949	21.7476	6.47103	8.8435	16.266	17.7407	24.4801	19.364	18.2482	10.0962	31.25
12.9824	13.0787	19.5604	11.7289	7.88418	6.28522	10.5833	17.0739	20.9929	19.9736	13.9993	9.51615
19.4943	12.951	14.5737	14.5896	17.7391	9.30003	12.4981	31.4135	17.8067	17.309	13.017	8.60302
15.3305	12.9142	13.0645	7.45706	18.0029	8.11514	11.6733	20.9774	14.7889	19.4029	17.1845	9.57336
18.171	12.8375	13.9088	16.2317		10.3703	9.83793	33.6366	23.6325	13.2587	12.6286	12.7266
13.8753	12.4366	12.5751	12.9349	26.3981	8.45178	11.4765	6.95897	20.5838	13.7846	10.1644	12.4104
11.9526	12.4338	17.1119	11.3226	6.35751		7.92243	5.12431	28.4963	6.38427	11.3923	26.0711
11.9059	12.4001	20.5798	10.2679	16.7028	9.14761	6.43322	6.07083	29.5641	7.45706	13.7307	9.17804
15.601	11.9585	16.953	16.571	13.2243	15.9486	6.81728	6.84619	19.7819	16.8105	15.337	9.00552
14.239	11.7061	20.2009	9.06468	17.1664	23.5591	8.06776	8.00269	32.127	18.3434	14.0789	11.8717
13.7237	11.6224	22.9389	4.2355	19.7543	12.7439	10.8328	13.0467	15.0429	21.1764	10.1837	13.333
18.8889	11.0694	18.4854	20.1139	9.26246	12.3936	13.3878	7.77588	18.9497	11.4044	7.94535	12.5427
14.7559	10.85	15.5615	13.2937	9.11188	12.5926	5.71392	21.4121	16.5928	12.4441	11.8836	13.8845
12.2075	10.7791	13.8527	14.2757	14.8225	18.4067	13.6243	15.9151	11.9146	9.09794	10.3298	11.5864
14.2618	10.6544	11.899	9.20838	18.995	7.27248	11.8883	8.11944	22.2582	12.3964		9.85681
13.7237	10.2316	11.1124	6.17707	15.5778	18.2723	8.96284	18.9522	23.6639	7.92243	11.961	14.0252
18.011	10.1541	12.6009	14.3301	13.5898	16.6326	9.35981	5.32447	17.4215	14.7677	6.67076	8.75828
13.3634	10.0494	6.12228	5.03972	14.6283	19.1158	7.14352	5.74636	28.3245	11.6094	25.8941	16.0242
14.865	9.90854	14.3463	9.61454	10.1508	19.8628			5.38953	16.7336	25.2376	11.1947
17.2802	9.76681	15.5226	26.379	8.43381	16.5928	10.9523	5.25638	6.13176	13.7314	20.126	8.45453
15.0166	9.7561	12.5009	11.9497	10.8065	20.521	8.37166	9.14888	5.93143	10.3051	10.4849	7.83987
16.7579	9.68438	17.2256	15.7898	13.1123	7.62195	23.9334	36.4537	24.3545	8.37166	19.3313	10.5723
18.0523	9.4917	19.3813	13.5773	13.7047	13.7339	18.7556	17.1282	13.9079	13.9121	14.3249	20.3567
15.1782	9.31376	20.893	13.0511	32.9364	13.7204	13.4501	11.103	12.2037	10.8328	12.3227	13.5671
11.6593	8.96673	21.778	13.7271	16.4384	16.6835	10.367	14.9016	10.3569	21.9708	18.7482	25.309
10.295	8.73038	19.0256	15.977	17.3162	24.9204	19.4322	17.5225	14.1899	8.23735	28.7578	20.2055
12.4076	8.33968	20.3796	48.6691	20.2043	15.1045	10.5282	14.2128	19.1158	24.2013	16.3998	10.3501
14.2169	8.11371	16.6012	8.33411	15.9602	10.2848	7.95755	14.9771	11.5743	24.1797	14.1174	11.0977
16.7932	7.70835	14.0451	11.1374	14.8419	26.642	9.30003	17.721	4.97708	24.7722	11.0763	16.0293
7.54535	7.58681	28.8372	13.814	17.3295	10.9925	12.5009	22.07	8.02009	17.3412	11.7225	13.1531
12.2037	7.38032	16.3622	12.4385	16.8129	18.37	4.84459	11.0568	6.3441	22.2059	14.2385	26.0711
12.2075	7.31866	10.9809	28.478	18.9318	18.04	12.7184	10.4039	15.1368	11.1364	14.7921	20.5883
	7.23082	9.88506	12.6754	9.45462	16.4161	18.04	12.8628	31.2377	16.4923	20.756	10.3894
12.2027	7.16626	10.5227	11.2123	12.6987	10.6718	12.0301	14.65	16.9543		18.1197	6.81728
8.17079	6.88849	19.664	10.9427	16.0983	8.43251	16.0698	37.095	6.94225	18.0915	9.02033	23.3729
14.352	6.84619	11.3175	11.3881	18.699	17.7623	16.7724	20.3025	8.20909	16.7939	13.9067	6.36604
14.8125	6.70905	10.0251	9.22854	8.99088	12.9609	13.5748	22.1289	10.3232	19.7236	8.93171	9.15142
9.75729	6.21832	12.3099	22.8196	16.98	20.8039	16.433	6.85128	11.7061	11.0873	16.5224	21.2744
14.4552	6.21832	24.5895	11.0977	10.3354	12.1081	14.6349	7.0337	12.1665	9.68078	19.8306	16.7433
15.5518	6.0054	24.3454	22.4339	13.199	15.1368	12.486	15.354	11.7229	13.6516	24.3485	20.7003
13.8652	5.88423	7.47573	11.938	17.8486	13.4769	17.4621	18.1716	13.7	15.4355	14.1215	23.8702
13.3843	5.8007	13.8929	25.0613	21.276	20.4456	15.4889	22.2216	6.8258	8.54203	14.8092	19.2061
17.2283	5.5635	11.5552	14.3463	6.99964	14.865	15.5764	27.5244		8.85328	13.5855	8.71973
17.8152	5.38953	12.5704	15.5293	14.1508	15.0328	11.7259	22.4168	5.26522	9.45245	18.8592	13.4458
14.533	5.32447	15.0922	6.01507	18.9811	8.87949	13.1106	13.513	9.75729	8.23171	15.6546	13.9796
11.3462	5.18293	5.67311	6.2071	8.88642	17.3974	15.1889	11.232	21.2323	11.5341	14.2134	15.1843
11.383	3.66171	6.96731	12.5575	15.4381	17.8588	11.204	12.7357	12.2075	23.6575	13.6575	16.3451
16.8987	3.20485	19.8645	17.5966	27.366	18.1101	15.0019	11.8805	12.2645	9.4966	11.5411	16.2367
12.2957		11.2123	20.0061	15.9465	16.9235	16.0612	24.7026	13.2376	5.71392	10.8862	9.88506
10.7812	22.3379	17.4608	13.3634	8.48288	12.2711	10.9098	17.7066	21.8844	7.49436	21.9371	10.2679
11.8089	13.1602	17.6579	17.9186	15.3302	21.542	11.103	15.2873	17.4674	28.1084	12.119	17.836
13.4285	13.8929	14.0144	16.7523	12.6769	15.0328	7.63566	9.0762	16.3969	8.58274	25.64	7.4835
13.0146	16.9399	7.50675	25.8073	11.5441	9.90854	11.04	23.8371	8.2444	6.81217	9.40082	5.06731
10.8949	11.938	5.88817	20.9641	10.737	9.60487	15.5435	15.7743	6.40969	27.1341	12.119	10.4284
14.6738	15.9392	10.169	16.4698	5.78801	9.4966	14.2365	11.0977	12.3136	11.04	14.024	7.36771
15.4716	9.29878	9.96466	29.7135	11.7862	13.9879	12.6671	19.3237	10.8617	20.122	17.2495	29.9689
12.8312	10.9851	8.33411	22.6771	11.4539	13.609	11.9059	26.6145	9.83202	7.65997	19.1377	19.7401
11.1645	15.2926	11.128	36.244	9.8885	13.609	17.8015	6.80705	12.9815	15.1897	14.6023	19.0793
18.8889	7.47573		7.01882	9.30716	9.79888	15.4355	17.0466	10.2407	7.6539	22.2465	15.6427
16.3366	4.92546	8.7357	15.775	15.7545	11.9254	16.0054	10.2769	16.0177	9.14761	9.99979	10.9098
15.2172	9.98679	13.7407	11.9585	11.5291	19.7024	16.4641	19.2514	10.367	16.0532	9.09668	12.7558
8.3883	15.3782	14.8806		10.6301	15.0166	9.15142	18.6798	18.7841	9.76086	17.1912	13.4536
6.73843	11.9497	10.434	23.3913	17.7819	17.8588	18.2723	13.9054	15.8844	11.9585	14.1435	14.5617
10.1346	6.36604	19.3652	15.9829	16.4251	14.252	16.7079	15.7551	17.0739	14.0318	7.73359	13.7972
9.72867	5.6423	10.8328	13.1284	10.9853	21.5112	7.81166	12.7949	16.8153	17.549	14.0166	30.2076
10.7985	8.49976	15.7551	28.8541		20.3813	10.7099	18.2176	8.54883	22.7604	14.7546	8.58544
16.0785	3.88645	7.54227	28.7144	9.70137	20.295	8.55833	8.2627	8.57054	18.0793	8.84611	16.3622
16.7162	4.88043	6.74876	20.1243	8.16292	13.7913	16.2045	12.9609	12.7512	11.8648	12.1967	14.3341
18.1767	12.356	20.8507	19.2394	50.2327	18.691	14.6373	6.92046	27.7464	19.3363	10.6821	33.998
14.9926	12.4758	16.8994	11.8648	28.958	12.2046	8.26692	20.3248	23.3868	17.6573	11.577	6.35325
26.4582	17.5272	13.8862	10.5723	12.4512	7.58681	10.8756	18.2882	20.7339	10.3164	15.9342	25.4646
24.7327	12.0514	10.3085	5.78465	15.7596	11.8746	7.29481	22.6417	11.061	19.4609	14.3835	19.3135
20.6806	2.70123	8.118	7.42427	21.0838	7.29481	6.39881	14.4399	13.0494	15.8566	11.1994
12.6331	5.59266	18.3041	11.002	14.1051	6.31657	7.47418	6.27967	10.1906	10.8756	18.6125	8.10225
15.7485	9.65674	22.122	7.14027	14.2385	6.94225	7.86798	24.554	9.45245	11.4988	11.2508	4.9934
10.6718	20.9392	24.9265	7.86798	16.0251	6.41151	18.8248	20.2629	18.0658	10.6664	10.1292	22.3442
14.2952	15.0514	13.7204	12.8935	19.0187	13.4975	11.6673	15.5234	16.6905	16.9701	17.3128	21.1149
13.6158	10.9098	4.54769	23.0712	14.2806	8.97191	23.1893	20.5815	14.3851	17.1343	11.7931	20.3448
12.2027	10.3164	10.8328	16.1621	17.6165	8.94338	12.8357	9.4118	10.2236	15.9661	9.99979	20.9746
21.3077	19.8522	16.251	23.4032	20.3521	18.3668	14.673	7.65997	10.2407	8.79403	21.4873	14.088
13.992	9.54054	16.1218	23.9567	22.232		13.1319	13.9355	18.0039	13.2262	7.44033	15.7927
15.3305	5.06731	14.0938	28.2938	18.3486	10.367	9.92728	13.2937	8.13088	15.3359	14.0912	14.3398
16.4309	5.03972	7.94001	4.03604	15.7545	7.13701	10.269	21.0178	7.86946	6.40425	13.944	16.1973
13.0226	4.27101	9.623	23.357	16.3555	18.7525	16.5486	20.5934	20.1917	12.8709	16.8881	14.6373
6.25	9.11198	16.1103	27.6289	17.0309	14.0128	10.8532	6.73498	14.3147	14.4142	6.40809	17.9361
6.71424	9.34863	10.6979	12.4235	6.8599	7.32977	8.8808	7.31707	12.2027	7.29959	6.9401	14.9748
8.71039	12.0543	13.0956	16.1937	17.0748	17.4054	7.08637	6.86145	14.2691	22.2044	8.65641	17.118
10.8328	3.34325	17.0691	19.3327	10.0274	7.47107	10.536	25.7771	39.2775	18.7556	10.5747	11.5944
10.4429	3.85644	20.9197	6.61838	10.5747	5.50683	11.714	35.3304	10.7586	12.5	12.6687	50.6965
9.0762	3.50941	10.7499	3.68386	22.0173	16.1103	10.8756	26.7738	13.9754	29.3966	19.4484	16.9317
11.1531	11.5099	9.03	6.04589	17.1388	12.29	13.3626	6.41151	6.90197	13.0511	15.7662	10.536
13.0467	11.9185	8.10225	12.4301	18.1991	14.8337	6.09947	5.21422	23.6339	8.10225	27.3934	30.1822
17.9315	18.1505	6.09756	20.3813	13.745	13.2139	6.20522	7.02709	8.74766	9.76086	14.2676	13.9046
16.8719	13.4328	17.5543	16.2618	19.3146	14.7299	5.94512	5.6567	11.4765	15.208		16.1937
13.882	7.32977	8.33968	10.5459	11.7156	9.17931	8.74766	28.6529	14.2349	13.8451	10.9095	13.221
12.1359	6.39881	10.6369	12.7357	10.6788	7.18407	15.5764	11.525	5.50683	10.8617	10.3354	8.39661
10.724	14.6349	14.8054	16.8829	19.9938	20.3316	7.88715	13.068	6.96731	13.3173	19.32	13.835
10.8414	21.2553	13.6924	18.4961	14.4451	10.0309		18.2704	6.43141	16.0068	12.3003	7.03866
	6.56196	6.8868	30.117	21.263	15.2812	7.26768	12.4674		15.8566	13.0727	18.1716
9.12217	10.1323	4.21626	20.0537	16.819	10.8403	9.4229	22.9597	13.4949	13.6516	5.77205	23.1105
13.7576	5.86643	29.8504	24.9092	18.2313	20.1248	25.5598	10.6707	5.14242	9.81901	17.4303	27.9733
15.6419	5.38953	23.3809	9.60487	23.5671	9.47087	17.0759	9.98679	47.1774	11.2123	9.05986	8.72639
14.2128	8.17079	17.547	40.572	19.6489	17.0745	12.1206	23.6561	23.5882	16.1305	13.6735	18.3314
13.9054	4.25193	18.4904	18.4306	11.903	24.7651	7.87536	16.4182	21.8329	9.96466	10.6095	6.2071
21.6195	7.38032	18.5111	11.4258	19.2608	20.5499	8.6515	11.2113	21.731	9.68198	12.348	23.1034
9.11835	10.6183	6.46924	21.4723	17.875	24.8307	17.0248	13.47	12.5204	8.20909	17.5627	17.6362
13.8241	3.77421	9.85681	6.64116	14.0757	19.2677	12.5704	18.6113	36.4696	15.7485	20.2317	24.2685
19.1867	4.19415	12.2721	18.9246	15.4746	6.25743	14.1776	8.18783	20.2887	8.69036	8.38583	22.617
15.0699	16.4888	20.9514	8.43251	14.4786	7.47418	13.8039	8.79535	26.1774	11.899	11.3893	21.3861
17.6316	7.78783	10.8703	13.8392	7.9801	7.24687	14.7709	4.58586	13.7567	10.2236	17.2488	14.3851
13.7846	3.57176	8.15371	9.36973	11.0042	17.5563	8.11514	5.40675	19.4322	10.1346	8.65641	11.3759
12.4142	2.38605	5.4132	13.1575	11.5011	19.4215	9.85091	7.65997	16.8994	10.0979	9.51782	16.8243
11.1291	11.0432	9.32997	6.73843	7.63004	12.4674	6.64116	16.1686	12.5972	9.31875	13.75	17.6257
12.1951	9.22728	10.3524	14.0715	12.0072	3.81098	6.64116	10.5128	14.2292	9.39945	14.0634	14.2496
11.8942	6.34593	18.3314	38.7483	5.95296	7.69024	7.09947		12.6855	21.3861	8.42287	14.287
10.5668	18.5707	20.9042	19.998	8.41876	10.1082	7.46951	30.5247	14.9437	7.92829	14.3683	19.0914
13.8451	20.5883	15.5764	9.60487	6.40809	19.5146	14.427	7.0535	22.9824	10.6511	12.5838	5.62374
10.2769	20.6463	14.521	13.0244	8.88642	12.0803	10.8703	27.8029	22.4065	12.8709	6.00694	14.9623
12.1808	14.0252	9.84147	16.0322	6.19775	10.0667	13.591	12.9815	11.9565	13.1575	7.29007	7.7189
13.5422	9.42783	14.9421	8.86902	9.24751	26.7638	10.7748	12.612	12.2037	9.35981	18.6644	6.72289
15.4889	12.1378	10.8703	22.2644	7.24407	26.096	12.813	13.7407	16.5029	13.2762	19.0005	14.1826
9.38336	10.8917	8.5325	23.5152	15.2888	15.3305	12.8863	13.5602	11.5783	9.02485	10.6334	19.2013
11.6464	9.31875	7.66603	24.0767	11.0638	14.9421	10.7931	11.3267	11.2815	15.88	10.3354	9.85209
12.0465	19.9206	18.6549	17.0323	15.4172	21.6657	8.43251	18.1505	10.4873	11.8089	16.6426	12.3814
7.43365	10.2236	8.32713	14.5402	9.77122	19.1006	9.00552	21.5134	10.85	11.8629	12.7774	24.069
9.90854	6.64116	22.4789	20.4904	6.63263	7.42427	10.2452	16.9036	10.3938	19.8551	10.6982	6.94225
13.1345	6.10518	12.2037	18.8883	42.3644	13.7913	7.62348	17.6468	18.9907	7.98088	16.9501	5.77058
9.2725	7.82207	5.44743	16.7523	14.2709	6.99394	12.8167	22.6617	26.8418	5.24975	8.37345	6.84619
8.02299	7.45706	14.4841	15.1291	15.4888	5.92947	10.7153	24.9376	17.7936	9.19196	10.0217	6.77111
15.3442	5.99378	9.30003	35.4761	13.7852	11.8648	12.5111	23.6403	28.8255		13.8711	10.5723
13.3634	6.10137	8.19493	6.27782	9.8745	13.5748	13.0538	20.6655	17.5781	19.6286	16.3857	10.7629
12.9582	5.44103	10.8275	19.174	19.0623	11.9876	8.69036	31.295	17.2499	7.65997	8.76231	12.3316
12.2749	15.039	7.93269	13.4233	10.1497	16.498	10.8017	23.9562	14.521	52.5826	10.9685	8.09076
9.52957	14.1727	11.3759	12.7147	11.0272	14.1899	11.7625	31.1979	17.8984	33.6683	9.77948	6.75048
9.477	7.11092	6.95897	28.4539	15.2888	12.8935	7.96339	18.04	15.8749	17.0568	8.2122	8.73038
14.6857	4.66374	7.69477	15.6946	13.3294	9.20964	10.5723	17.9704	27.8643	11.9526	10.3432
7.66603	4.42336	20.7323		13.2069	14.4657	10.5006	14.5489	15.8566	19.7965	16.1512	12.5009
13.9555	7.17921	12.0899	12.341	15.583	12.0899	9.98796	13.6218	22.2091	21.9893	16.1054	14.3851
10.8842	13.5671	16.8271	10.2679	18.9227	7.95025	6.61838	11.081	17.5881	11.1124	9.47411	16.7711
7.39447	11.2485	25.9353	18.8809	15.6774	13.5044	8.58138	15.8603	13.3634	27.0922	18.5554	18.1326
12.2559	8.0922	19.4412	20.868	8.88642	15.4874	9.15777	16.2167	18.4098	28.2012	11.4206	16.0061
11.7418	7.39447	19.0262	8.45178	13.5448	8.70105	7.26768	15.7389	20.275	20.5527	10.2142	20.4632
8.96673	4.00134	29.0675	18.3295	7.25202	12.9717	6.79167	18.4168	20.4086	23.0889	15.011	19.8551
7.33294	9.85209	12.8167	11.3595	7.9017	10.2543	7.85764	19.2442	39.0437	18.4628	29.5237	9.25996
11.9263	26.3962	7.16626	6.31105	10.9338	16.1765	8.2444	27.8643	20.1427	23.1998	6.2919	9.68078
11.7576	12.8664	11.0977	11.6902		16.6773	6.86145	20.0183	19.4035	22.9354	8.4215	20.9019
15.716	6.47103	20.3573	10.7985	5.71586	9.35981	8.86246	14.4817	23.1788	11.522	12.4632	11.9885
7.09128	14.8993	12.3889	11.7862	8.3514	15.9967	8.07207	15.354	14.6167	11.797	12.4512	11.5341
8.26692	4.00134	7.81166	10.4607	42.8586	14.3171	10.169	13.2139	18.3314	9.75252	7.8754	6.95897
11.8442	10.0806		10.7402	20.1815	16.0242	6.55488	18.5456	11.0873	9.05698	14.0626	11.7625
14.1826	10.724	27.3074	10.5227	27.293	5.58227	6.22018	22.0747	7.5083	10.9098	12.3452	19.3748
5.72814	9.46228	29.2162	8.99907	34.5059	16.1743	11.3185	10.536	5.65875	23.526	14.6779	20.9647
7.29481	4.6086	4.42073	16.9036	22.5266	17.7066	9.81428	7.74444	6.95229	15.3305	13.2531	6.36604
5.9899	6.46025	4.58586	13.1602	56.995	6.61838	6.75048	10.3232	7.04691	21.7395	10.531	12.2037
6.6254	4.81331	4.63625	21.9517	16.8334	28.4453		9.22728	16.0184	14.7512	13.3355	19.3237
6.07465	15.5652	4.86135	13.1716	12.5084		15.8456	16.9564	13.872	16.9591	9.35534	15.8808
6.28522	18.4527	4.91601	6.09184	21.6887	7.62348	13.5885	10.8328	6.28522	13.1416	7.01938	9.38831
11.2815	5.8007	5.25638	8.92127	10.2772	8.16083	16.7683	13.2771	6.95396	27.1744	10.9633	15.5652
14.9421	5.33754	5.26301	8.32155	9.12705	11.6852	14.0443	10.9087	16.6745	21.3077	16.3329	9.97515
9.15142	12.6313	5.3026	8.59762	9.91528	13.3173	11.8589	29.0235	6.59728	17.8588	8.88642	10.4563
8.2444	11.3462	5.44743	7.95755	15.3362	15.5495	11.0274	10.8874	12.5704	16.1743	10.1837	8.41734
8.5216	22.9597	5.59059	7.50056	15.4202	14.239	11.6703	23.5941	12.356	17.8945	15.2329	9.30378
	13.092	6.12228	12.2711	11.798	13.2762	10.9925	8.23312	7.44458	8.99907	6.58728	17.4028
7.95317	7.39447	6.40244	18.678	7.81663	9.83202	19.2556	18.1908	10.6074	21.4988	11.6455	15.6233
12.4758	6.42599	6.76939	11.0694	27.4077	10.1541	10.8414	21.2591	10.8821	21.2416	10.4198	15.7256
8.41872	6.0054	6.99394	16.9564	9.92574	16.2016	9.97865	7.07159		11.2475	8.13887	11.6184
9.47823		7.14352	10.9087	10.4596	8.08071	12.2503	24.5659	12.0002	16.4161	7.8446	8.45178
11.2444	7.32501	7.54535	5.18293	11.0721	16.0727	17.5205	6.65515	12.7704	14.918	8.37483	18.0915
12.5204	8.71039	7.99978	13.6243	8.65641	15.0429	11.2537	5.52578	33.9525	12.0079	15.0876	31.3154
9.20838	34.8846	8.10225	13.333	17.589	14.3584	15.7633	4.7721	35.8141	35.064	14.9525	16.7079
10.7229	32.0122	8.10368	3.47949	6.97985	13.1133	17.0466	18.069	15.1414	21.2022	11.8885	27.2815
8.26692	8.00269	8.17079	5.1762	11.0939	16.481	12.1043	14.1801	18.2271	13.3843	12.3918	20.295
10.8617	9.96466	8.93298	4.86135	11.0544	11.8177	9.61333		13.4924	17.0364	9.88734	12.7321
8.95247	7.02709	8.94727	10.9523	8.37758	11.4339	15.1782	11.5583	16.874	6.55665	13.7986	10.7985
8.5216	9.06468	9.11835	14.1711	5.86714	26.1276	11.5502	15.9005	26.2381	16.1937	10.1916	14.4937
8.54883	14.8062	9.42907	17.6145	16.0875	10.0529	12.6313	22.5409	21.4739	14.0971	14.8838	19.3784
10.8403	9.35981	9.42907	15.5607	7.15117	10.4195	20.4751	13.3878	33.1761	21.1665	15.4985	7.62348
15.6946	6.2963	9.63386	13.9046	9.14219	13.0956	15.5965	14.4945	14.3147	16.7079	10.4165	6.26671
8.4559	8.54203	10.6052	12.3541	9.11061	9.95066	15.247	13.2262	16.0525	12.2046	6.76514	17.2876
14.1899	6.0305	10.8049	5.94708	12.9504	11.7536	17.6421	33.0371	15.2637	17.8249		14.2096
14.0724	20.9575	11.103	9.09794	14.9085	22.0236	10.7294	29.9375	14.1842	12.0543	10.5769	17.9574
14.796	9.65674	11.38		11.7931	13.6627	13.5671	18.4098	9.42783	27.3848	12.9022	12.9151
13.1177	8.31736	11.4156	10.3175	8.61771	15.3963	14.6063	11.9885	7.19053	12.2037	23.9629	17.1119
8.47237	7.35666	11.7289	14.9398	6.95503	13.3938	10.0309	20.7457	8.19493	16.8326	35.1497	9.0557
8.94338	18.339	12.8574	14.836	11.0272	9.47823	10.3501	8.66224	18.6854	22.615	14.9433	8.54883
12.6157	12.5861	12.9573	5.18517	11.9272	7.19053	9.6242	11.6912	21.4636	14.6928	16.3407	10.536
11.8746	10.1529	13.0787	6.27227	9.39101	9.70954	11.0516	13.5087	9.64109	21.4354	10.6247	13.8039
10.7629	25.7924	13.1981	9.80954	15.4142	11.3769	10.4039	16.5773	10.6805	16.4047	11.7667	7.84728
9.65313	9.09794	13.3181	16.0554	12.8458	13.7339	13.6932	10.0205	32.1679	16.918	11.2333	7.58221
9.6085	9.17804	13.3878	11.0316	10.095	9.28377	12.7357	12.6671	18.3567	5.4132	14.3249	7.02213
10.7748	11.522	13.7195	16.3686	10.681	14.2218	15.8895	12.4189	15.1291	9.61454	12.6039	9.69517
15.146	6.6254	13.9313	11.3513	11.4931	14.5009	13.451	13.7989	8.88865		13.5073	7.6539
13.9796	12.4301	13.9555	9.00552	40.3298	18.8988	12.8312	10.3894	16.3174	10.3322	13.7676	7.19053
11.0852	9.97515	14.0517	7.92243	44.9811	10.526	11.5864	9.14634	24.5999	11.0977	11.6247	19.8487
7.65997	15.9945	14.1119	9.17804	14.0691	18.339	14.4142	25.0464	18.4193	23.6595	10.2018	14.4367
13.2622	7.0337	14.836	11.383	10.0102	10.2236	9.2725	15.5757	20.0067	47.5766	11.5101
9.68078	10.1769	15.0737	12.8782	12.2024	12.2151	9.44876	15.0676	16.0525	19.1576	10.2379	6.49075
8.88865	9.34365	15.0984	7.29481	6.63263	14.9748	15.953	14.3528	20.0763	15.8844	8.32374	13.8039
9.02485	12.7193	15.7485	25.9617	15.8863	8.94727	12.852	13.5061	15.2439	21.0222	13.6566	19.1285
7.7189	5.35493	15.7905	7.70835	31.8835	13.5679	13.5979	13.1664	16.365	14.5234	11.6039	11.4927
6.71424	10.5888	15.9486	8.83752	17.8924	9.40809	11.2846	13.0297	9.37841	18.9724	12.6396	12.8312
13.3626	14.6857	15.9567	12.6488	19.965	9.85209	20.391	18.503	21.6791	24.3736	12.8781	14.3422
10.3085	15.0506	17.1065	8.30058	16.1305	16.3053	16.3394	16.8602	15.6946	14.865	14.4451	20.839
10.7888	14.0277	17.4208	4.27101	9.57096	8.87426	15.5458	27.2981	9.21721	9.85681	10.6171	16.5085
8.10225	7.92683	17.5695	7.11745	17.8253	22.7645	14.0674	16.6905	17.836	16.9207	15.5475	12.7439
11.1645	6.06891	17.5788	15.2698	15.6774	8.87949	16.2167	15.0884	16.5486	12.5037	10.5474	13.199
13.2692	13.1522	18.0658	13.8929	14.1939	7.65997	16.0698	19.9486	17.378	12.4758	9.27117	10.9767
8.35082	16.3174	18.4753	7.76243	16.635	13.1602	12.6671	15.5495	7.90628	12.0427	16.0071	25.4993
11.715	7.02709	18.683	13.3181	14.5025	10.7153	9.85681	13.501	19.8551	17.0548	15.9139	17.4747
11.9185	9.4917	18.9178	10.9925	9.51297	9.75729	11.4654	14.6595	17.1282	16.1621	10.7713	20.8663
14.6341	11.9059	19.8546	14.0128	14.9826	8.08071	12.8312	12.6478	11.2846	18.8001	15.3572	23.2053
13.5953	8.87818	20.4359	12.2711	15.5245		10.4607	18.2806	18.6163	11.5381	29.1864	15.7721
12.1206	14.079	20.5922	7.6463	14.3249	13.0351	14.748	18.8711	21.818	13.1133	15.9725	8.46689
12.6478	8.83226	22.9718	9.79888	12.4743	11.522	9.93079	13.7271	7.54227	11.3769	9.90248	6.87498
13.1133	12.8637	25.6768	60.1555	16.5628	32.8541		18.9522	17.0384	11.0432	11.2743	10.6664
9.80954	21.7369		9.78583	10.2828	25.3553	16.8987	17.5788	25.0195	11.1936	14.3611	10.4195
10.5227	4.18583	17.1472	7.88715	8.35692	12.1846	20.5086	21.2678	24.8153	11.974	7.9801	19.6179
8.41872	9.30378	13.9129	9.34365	10.9591	9.37841	6.64116	15.012	9.21342	14.5521	8.59494	16.5675
8.03312	13.6797	26.0211	36.7833	9.73932	10.2407	6.99561	19.0884	10.0205	15.3123	9.4412	13.5979
9.35981	12.6331	16.6221	11.2537	9.41553	11.1291	7.02213	8.83883	16.0937	11.5552	12.0331	18.2755
7.35824	11.8325	10.2961	10.5657	10.6821	15.1736	7.0535	26.3962	26.3759	13.9754	17.5279	12.8357
12.4609	19.3748	9.35981	8.04468	6.26067	14.9312	7.06173	14.5338	17.6421	18.4571	15.0386	13.7711
12.1989	26.9541	13.3626	5.94708	19.2698	11.2526	7.29481	13.3938	17.4208	13.1575	14.7296	22.1646
11.3912	9.76086	13.6388	4.14679	6.19589	14.6611	7.34244	12.7631	14.2227	17.2586	14.504	24.5157
7.16626	12.3136	13.9796		6.22744	9.0762	7.52993	11.0432	12.3466	25.4537	15.9269	20.5527
8.29358	10.1724	12.9573	34.9495	17.5837	8.08502	7.97651	10.4284	14.5617	17.118	23.9528	16.7162
7.9867	8.74766	9.77632	42.5873	6.47431	11.2402	8.00269	17.0002	6.76596	20.7362	9.2637	19.5983
10.1346	7.7729	8.23735	4.10171	8.20096	15.4776	8.13088	11.1291	17.6632	18.2195	9.59022	15.3669
9.93781	7.44458	15.3926	4.76479	15.0256	11.6583	8.33968	9.62782	20.6086	20.3864	16.5871	17.4588
13.3843	6.25186	12.6157	5.24532	17.4303	14.1998	8.41872	12.0543	5.44743	15.6092	8.91232	16.0126
13.9396	10.6489	20.2612	5.33319	11.4931	13.7178	8.4559	13.333	11.3308	18.7376	8.44338	24.7708
11.1874	12.2303	8.29358	5.69559	20.7143	13.7913	8.54203	8.25004	9.6085	13.3173	12.6323	16.4302
8.49566	7.79827	24.2378	5.79469	12.5517	16.0641	8.58544	9.14634	16.7891	15.7131	10.4695	18.9675
11.1291	12.6561	18.2723	6.61311	26.1793	15.4333	8.6515	14.3009	10.474	15.9661	12.0608	24.4483
9.13744	12.3485	7.71438	6.6865	11.1375	12.6166	8.67698	9.55028	9.94716	15.4325	10.4596	30.1371
12.6809	33.1144	5.89015	6.79167	7.99165	12.3476	8.71039	20.4268	13.199	16.0554	9.72866	14.7046
8.118	7.2099	8.06776	7.35666	12.3592	9.30378	9.0762		12.6166	10.367	12.929	58.8225
8.88865	12.1417	4.50147	7.39447	10.312	16.7683	9.09155	9.32747	10.1906	12.8953	10.8873	21.0355
13.4743	19.7965	5.94512	7.44458	8.48831	12.8194	9.14888	9.78583		13.0894	11.576	24.0685
10.5723	15.0019	15.6189	7.47573	12.7991	18.5513	9.24867	32.8541	16.098	12.2711	14.5588	17.0139
7.17112	14.427	5.14242	7.99978	9.14219	19.4788	9.31875	47.26	4.88757	12.8935	21.7667	13.0431
6.70905	6.07465	6.66736	8.71973	14.1378	9.64711	9.57336	31.7549	32.257	18.9153	15.6133	10.3265
11.5944	3.93399	23.1316	8.91214	24.4887	11.6852	9.623	10.0494	22.4091	19.0256	13.7047	15.6122
5.52578	6.94225	16.3565	9.21342	19.5572	17.7884	9.78583	11.0946	16.2424	15.4573	11.7715	11.4583
6.01507	14.1243	7.33135	9.2725	20.7293	13.0253	9.81783	22.4934	8.08071	17.6316	13.881	15.5458
6.40969	16.4726	24.7356	9.31002	21.5602	9.57336	9.83202	8.58138	33.7552	11.6094	15.0754	7.97942
4.96306	5.35276	9.24364	9.76086	6.34299	12.4338	9.92728	5.30917	24.6273	16.2016	8.75968	7.22278
3.34325	7.47573	9.64711	9.79532	5.66928	13.6524	10.0564	14.2586	24.6636	12.8357	10.3432	8.18074
5.40675	13.7026	10.5006	9.91908	7.8446	12.0079	10.1048	15.5757	14.1776	10.5183	7.21856	6.61838
7.47573	14.7992	7.81464	9.92611	6.32114	14.9623	10.286	22.4065	7.24687	6.6254	10.3187	6.49075
7.7729	15.3086	7.17921	9.9833	9.51297	20.4274	10.5227	17.4953	34.3756	12.3174	7.02102	8.96284
6.68302	11.3308	8.43251	10.0251	7.61038	16.1686	10.6979	19.3808	31.292	9.93781	8.21921	14.1989
	12.7357	17.6421	10.5492	6.55746	13.9455	10.7066	13.4181	21.5861	15.5234	7.3295
5.99378	7.79827	14.4873	11.0063		12.3711	10.8532	21.1512	22.1834	21.8802	6.54162	5.97631
11.8746	9.12217	5.88225	11.1656	10.938	11.3175	10.866	23.6649	21.5738	22.1294	25.1845	7.91509
16.0184	18.9969	18.8347	11.3881	15.5986	13.3469	11.0852	12.7394	20.0166	9.28377	9.7995	23.2918
21.8371	8.6676	18.8248	11.7941	38.1396	12.2446	11.1936	13.2552	19.0152	14.9515	17.5246	11.6464
15.4152	12.8664	21.4072	12.0195	18.2269	13.0645	11.2949	19.0225	24.0839	11.4532	8.01757	18.8637
12.0543	14.3325	24.2613	12.5861	7.74253	11.797	11.525	13.2937	25.9903	8.43389	10.1326	26.8505
5.74636	10.1174	11.5864	13.1575	15.5519	7.87536	12.0263	21.5177	31.3762	9.31875	8.44338	15.2629
5.67106	5.54886	18.6481	13.2166	24.1927	6.28522	12.0735	10.7974	10.2259	11.1812	9.26246	17.1668
15.208	12.1004	19.6835	13.3843	11.3325	5.54886	12.0803	11.1645	13.4025			17.4907
14.6413	8.58544	12.7949	13.4285	12.3059	9.34365	12.2037	26.319	6.85976	5.97631	9.27365	24.967
32.0155	7.06173	23.3316	13.9555	14.5048	11.7061	12.2559	22.5692	28.5989	7.5253	21.8744	14.2488
5.12431	12.7658	10.9523	14.252	8.54921	9.19196	12.3964	11.081	12.5575	37.1157	29.5225	12.2645
7.70835	7.16626	13.0324	14.4849	16.4951	7.95025	12.4235	6.51755	26.9972	25.5503	19.2243	22.8786
7.72792	8.62864	6.10518	14.8618	19.8131	8.53795	12.4981	8.04901	23.9213	18.7896	11.3883	6.31657
12.4226	5.64848	9.68198	15.4175	8.41876	29.7803	12.8782	13.1522	33.5927	6.36787	26.6415	14.9087
19.3063	6.13745	12.852	15.5615	26.3386	10.5888	12.9106	6.95396	26.8725	14.7889	35.0262	8.43251
11.7259	10.295	6.51755	15.595	13.1395	6.84789	12.9797	34.038	16.4196	24.4378	18.4038	12.9205
9.16664	4.44432	15.7389	15.6686	18.4938	36.7821	13.3843	6.55488	14.9398	17.3974	20.8474	9.08772
10.6979	13.8652	10.7033	16.3174	14.7413	9.08772	13.7913	23.962	18.4961	31.1412	11.4085	7.47573
9.72867	8.02009	14.0128	16.7905	15.4022	15.4144	14.1604	22.3192	14.3754	23.2928	17.844	22.0405
15.6427	7.09947	13.7026	17.0432	18.2617	12.2635	14.1801	31.3154	7.6539	28.6017	18.7924	8.11371
10.7153	5.70782	20.3316	17.5252	10.1497	6.89355	14.748	13.9796	6.76596	36.9849	13.555	15.6834
10.2543	8.62864	5.97631	17.5272	6.81945	15.7551	14.7992		6.79851	27.6819	15.3212	20.9197
11.8951	9.09794	5.77058	18.1294	25.5589	14.36	16.498	9.5076	9.35981	16.9118	13.9993	25.1279
10.8532	6.49075	14.3147	18.3466	20.1363	18.8045		8.57054	8.97839	28.9044	17.425	17.759
6.80705	3.709	10.6718	18.6854	11.9841	13.5388	6.55665	15.4934	21.5495	26.0104	12.1294	16.8602
13.0244	19.174	12.1512	19.1158	8.3514	20.0531	6.12228	12.6331	21.4853	5.33754	12.2552	22.8786
10.5194	6.34593	14.4841	19.6457	21.9544	11.2949	13.4328	9.69038	20.9425	5.83465	16.1133	11.8589
6.99561	8.25004	16.0351	19.7642	16.1219	6.55488	12.2104	14.7709	16.8077	15.4626	25.2504	11.2433
11.0778	11.9254	17.5066	19.9299	8.55191		15.8302	10.6718	8.59221	7.85764	9.43387	6.75048
12.5334	10.8917	17.8458	20.3299	8.66573	6.81728	11.7803	11.6673	6.47103	5.92947	11.4045	20.1243
13.5833	14.1309	8.71973	20.6514	8.74387	7.26768	11.9185	10.0309	8.76359	12.9681	9.44486	11.2185
11.9273	7.34244	19.1006	22.8481	17.9182	16.641	14.3422	6.89355	6.68128	11.3922	13.4534	19.4913
13.2928	14.3859	8.74766	22.8867	11.6138	15.4746	8.99907	4.94664	11.3851	17.2681	8.28487	20.2973
14.9367	5.28504	6.40425	23.8088	17.0721	20.2515	12.1158	6.07465	14.3293	25.5739	50.6951	23.2793
16.5928	5.54258	5.9373	25.6429	32.8488	16.165	14.7331	17.7884	21.2372	21.2241	30.1389	21.0636
22.08	8.54883	7.95025	25.8181	13.1623	16.6054	14.1251	18.1786	24.3445	24.8999	10.8491	20.8123
11.2537	7.09947	4.72561	25.9885	11.7225	17.7066	17.3117	12.2275	16.7357	20.6964	21.0718	15.6864
11.2774	7.50675	4.97708	26.5091	6.78556	13.0226	14.3325	7.7729	11.6184	18.9638	15.1143	21.9269
9.90854	5.92947	6.00734	27.0436	7.29165	18.4268	11.7536	12.2446	10.5106	15.9151	23.3158	7.31866
14.4616		4.56809	27.9824	42.8624	12.4907	9.15777	5.73017		9.52469	14.9085	12.0668
17.5543	14.4101	8.17079	28.8577	18.6595	18.4829	7.17921	7.45082		10.6052	24.7882	18.4961
14.1973	16.0612	18.9669	29.5311	24.9551	10.5006	8.33411	10.8821		15.0019	22.3003	13.1416
14.3082	25.6102	7.34244	29.6501	16.1762	14.6659	11.3134	11.722		10.6979	14.2781	13.0858
15.354	21.8414	7.50675	30.0966	16.6073	11.9885	15.0019	13.1981		13.4536	13.37	22.1415
10.8564	14.8337	15.869		12.4067	14.2431	13.9046	11.4044		12.7065	22.1972	19.667
13.6524	14.0318	27.7024		14.7413	12.9151	11.1322	7.86798		15.2332	14.0297	14.427
11.4765	31.6534	19.7607		14.732	8.4394	16.0785	5.33537		11.6693	16.1733	11.8648
20.078	19.7136	14.752		13.0665	13.0858	11.2805	5.86643		18.6549	9.50327	21.1495
18.5111	13.2841	16.8554		11.3994	9.07748	14.6167	6.32392		16.8436	15.764	16.4535
13.8577	13.7237	5.20306		13.5448	20.0183	10.7402	20.7339		8.7543	33.7233	14.8501
14.726	18.9761	18.2952		17.4541	12.4226	13.2981	9.42907		26.7707	11.9272	23.1637
13.1505	16.5935	14.4142		24.7631	24.1547	11.6852	7.58221		17.0132	15.3955	22.2582
14.7046	19.6747	9.59882		15.1783	13.9129	14.3325	5.97631		19.0408	25.7562	9.93781
16.5928	26.0796	11.2185		13.2583	11.2898	11.1406	5.39384		6.34593	34.1914	10.6707
14.865	13.8577	15.7131		8.12895	10.85	10.8403	5.79469		4.43123	11.47	5.93143
10.2848	13.9088	12.061		7.24407	13.1292	7.56994	28.3922		5.0879	22.6715	8.77551
8.92517	11.9691	6.77111		13.9737	11.8912	15.8895	15.2713		7.09292	17.5745	8.92517
9.20838	11.0778	7.11745		22.232	13.0725	13.992	25.386		5.4878	17.6302	11.2949
9.23861	8.26692			17.2495	15.4273	14.4584	12.8628		7.61127	11.6039	6.47642
10.6979	17.8673	10.2134		10.5747	21.0327	10.2043	16.9913		5.74636	16.4335	12.4823
8.64747	24.554	18.0227		9.92922	16.1614	10.3265	10.5282		10.7985	7.2964	16.3174
7.86946	17.1797	37.4978		14.7484	11.3175	12.4553	26.892		26.719	8.41876	6.70905
8.25144	15.2019	31.5501		20.1649	11.6663	14.3325	11.3912		18.7896	7.33422	22.9662
10.7033	29.7924	33.4398		11.1716	14.0393	8.2627	12.7266		11.9254		17.1817
13.501	13.0787	25.3407		18.6143	11.8442	12.9931	21.9618		18.339	6.68802	6.80534
18.62	14.8148	26.1401		11.7667	11.4044	9.31376	27.7276		17.7465	6.52221	9.89328
14.1604	7.79827	16.3934		25.8981	11.1447	13.1602	17.738		8.96284	17.906	14.4142
17.1065	12.7549	18.7865		24.7673	15.3729	11.4248	19.6357		10.6183	14.6038	13.5602
5.93143	18.9871	10.5006		9.56735	12.9636	11.2537	4.36785		8.66626	22.5466	14.0971
7.81464	9.30378	7.47573		8.46656	24.827	11.715	6.47103		8.19493	13.3631	16.5675
7.34244	15.9151	7.35666		8.61771	12.0668	7.32501	6.22018		7.76392	16.6142	13.3077
6.43322	7.0535	10.7033		8.99088	14.5553	9.77513	19.4125		10.5492	12.0196	17.6257
6.51755	5.3026	35.644		24.8583	14.1407	11.2815	18.4508			14.1874	10.0205
	6.06891	21.2547		19.965	13.9054	11.801	26.121		18.7177	24.3424	12.3936
8.84146	6.13555	10.8242		12.3227	9.64711	7.7729	23.6772		26.8297	11.2097	17.1553
19.5217	23.3948	17.1309		17.3088	13.8845	13.597	16.2939		22.6088	9.42898	22.7318
24.3024	14.5785	12.2872		15.4627	17.7282	11.6104	12.0726		23.043	16.2728	21.4208
13.0894	15.5249	16.1937		23.569	16.7433	7.81166	13.4501		20.4206	18.2016	12.2578
14.3203	20.9197	14.1465		13.75	17.6829	12.5204	13.2823		21.6066	16.2309	11.0442
12.3136	8.88865	17.2802		12.7268	10.8049	13.6081	14.9515		25.7784	14.5429	9.01455
11.3175	21.5581	7.2276		19.3694	17.9263	15.1222	13.9621		29.1234	14.2158	12.2711
15.1889	18.7171	5.67311		10.2379	19.0152	13.8728	7.29959		8.73038	14.9394	28.1876
14.239	18.7599	10.6511		15.734	6.8326	13.1133	6.19023		12.9636	8.13887	26.2306
17.8302	15.9392	17.4933		13.1929	14.4311	15.2378	6.41151		8.4394	14.0626	7.69024
12.9609	11.6852	12.1694		13.9993	15.6834	13.1531	20.7339		16.0416	15.5148	16.3288
14.825	25.2442	12.8139		14.9549	21.2788	11.6663	27.1024		6.34044	13.7735
14.9748	21.5802	12.5232		19.8584	12.9797	12.7649	10.8564		23.5926	13.4765	6.4818
18.3561	20.7519	15.4235		12.6651	13.5431	17.0077	24.4483		22.1415	12.3227	7.0122
17.1004	13.2447	8.7357		6.49919	15.0552	7.29481	12.8818		13.9388	11.9417	18.2016
19.8616	21.6125	7.65997		6.32843	15.9392	7.53148	5.47296		17.5966	12.9004	12.9421
14.3689	11.3881	8.17079		6.19589	15.0112	13.9621	14.5489		17.9859	9.17241	12.0803
18.8347	10.3085	7.70383		17.6413	16.0061	10.2418	31.9213		25.7784	10.7079	14.0252
17.7858	18.5312	15.2629		8.96392	7.83839	10.9925	14.6405		10.5668	8.93687	11.5311
13.4094	24.6673	8.52842		15.0386	10.3681	11.6912	6.38245		11.4988	15.2759	13.7922
20.0259	16.0351	13.5499		11.9417	11.3922	10.7033	12.4749		10.2781	13.9729	12.5149
18.0394	15.7256	3.2409		13.5889	12.9797	8.40076	12.8854		11.2102	8.97291	14.5593
12.341	9.60366	11.383		13.6507	14.7559	11.6912	13.6729		12.4076	16.585	11.5743
10.0205	16.3856	3.06399		14.9926	17.2175	11.5049	15.3199		11.5864	13.1272	14.9484
13.4743	21.0371	6.09756		5.38135	19.4943	8.93298	6.2963		15.9508	10.1837	8.28236
14.8062	21.2367	10.3894		8.35278	8.25426	8.25004	6.64116		13.8577	13.3976	13.9796
17.3546	12.9385	11.8629		16.0071	5.3701	12.0465			23.9582	11.2866	18.4854
18.8587	27.0381	18.5206		9.75706	18.7841	8.20909			21.5371	16.3857	27.7439
10.6151	14.8117	14.7299		9.09668	20.2715	10.7629			7.92829	15.3362	26.6925
10.3569	22.4272	9.82848		7.45427	19.7642	8.2444			11.2289	8.29739	6.34044
18.508	11.127	6.40969		6.47431	8.58138	14.521			13.1708	15.3565	8.25004
12.8375	7.81464	14.3495		8.77677	17.4108	12.9896			17.6967	7.13018	9.97515
13.8619	9.64711	12.8139			16.9317	7.86946			18.3358	9.04203	8.84278
7.78037	21.7433	9.59397		11.1881	16.9817	6.21832			22.3337	11.3467	19.3363
8.69972	18.6873	31.7823		21.8808	17.3352	6.28522			7.26768	8.5573	15.872
13.6729	19.2103	13.7237		32.5374	4.38908	7.47573			9.62782	7.30429	31.4324
7.16626	6.09947	12.1043		15.9725	4.29272	8.91214			11.1155	9.37503	28.3496
9.44876	15.3805	13.4224		21.8026	6.43322	9.5076			25.3182	9.58541	13.4233
10.7974	6.55665	13.5816		13.2661	8.25004	8.54883			25.7784	10.3164	28.7803
11.0516	22.1619	13.4769		17.5417	15.3805	8.77419			19.1158	12.1114	12.8664
12.3136	12.2758	9.75729		9.64416	6.49075	13.8039			28.914	11.9793	10.5006
11.4278	18.8785	7.2099		16.2593	8.23312	13.6243			13.7517	11.6217	8.8808
15.0328	5.50894	10.6282		7.33893	6.5122	14.4552			23.4801	11.4045	8.7357
7.69628	18.6954	6.75048		9.71917	8.73703	8.03312			6.76939	8.93171	10.3265
8.60707	15.814	6.04013		15.2525		10.536			6.85976		9.40809
11.1374	12.9007	13.0858		15.2208	12.9708				16.5254	13.3838	9.80006
9.49537	10.7812	10.6369		13.0991	7.99978	9.69517			22.9743	10.4596	11.4988
13.4441	7.17112	7.65997		12.5847	21.0255	10.8414			21.1457	23.2896	13.2587
10.5888	9.35981	7.32342		15.631	20.538	14.8892			20.9818	20.2249	13.0297
9.93079		10.1415		9.56735	13.457	13.6286			21.2717	16.1569	9.85209
12.7767	5.38953	12.8194		6.35751	16.0554	14.1932			19.3784	23.0207	9.59882
11.1936	26.9856	12.6331		11.5051	16.2145	10.3175			17.675	20.2522	22.4479
8.45178	20.4359	12.9034		21.7566	14.0285	10.367			18.9031	16.7366	9.4819
10.5006	21.4528	7.62805		22.6038	16.3934	11.801			17.5278	12.5994	10.2441
11.7536	11.8638	15.221		12.1484	15.7433	10.9289			9.13236	10.095	10.0297
9.56851	15.6834	13.0645		12.4493	17.838	9.61333			11.9039	12.6896	22.4065
10.6151	22.5949	8.05478		13.9902	12.4553	12.1961			18.5513	15.7684	22.7073
8.2444	9.71074	5.26522		11.6959	17.4634	12.5037			21.1314	11.6959	31.4058
9.95416	21.6726	30.0212		12.7268	16.3288	9.62662			17.5278	9.878	29.9844
6.79167	6.19023	24.8854		14.1149	13.1981	11.9565			13.9088	10.6301	9.55028
11.8883	11.9059			13.7307	17.1797	11.6094			17.4588	13.6566	11.0621
8.62325	12.813	8.60302		7.82694	16.5001	8.91214			16.9817	20.6373	9.47087
7.90922	22.3192	8.57054		8.13887	16.6605	10.9925			19.3903	19.9077	10.061
11.2537	19.4412	10.7586		12.8135	15.7957	10.1998			16.0879	16.601	13.7567
6.8258	28.2469	11.3185		8.08629	10.5006	9.57336			23.1034	10.4695	17.2263
9.5076	13.7913	12.4301		8.05916	18.0291	10.5888			12.6855	10.6073	17.2949
13.8039	21.2159	8.37166		9.16738	12.9896	10.3759			14.5785	9.51297	6.75048
8.29638	36.6998	5.21867		11.7862	12.6855	7.38818			22.7155	11.7185	16.1161
8.17079	8.12659	13.8124		10.9885	18.5312	11.1874			16.641	9.47046	11.2123
9.477	23.1752			14.3249	12.612	15.6189			9.48803	10.6821	8.71039
	6.25			19.4455	11.522	9.37841			16.6221	14.0042	7.81464
	8.57054			17.5962	19.8645	12.1961				13.9828	11.6673
	22.6704			15.9984	11.1155	11.9351				8.55191	10.8489
	9.61454			10.531	5.52158	14.6983				8.26118	19.2073
	9.72389			12.9076	20.2979	12.5861				20.2095	17.3352
	12.0427			11.2866	10.0656	13.1575				15.1189	11.6593
	14.2716			17.159	12.5704	10.1541				6.07564	17.3948
	8.82173			12.1873	11.0316	7.01882				11.069	10.7099
	10.8949			14.8225	9.69517	8.03312				13.7735	16.6019
	4.91601			18.2212	16.9811	13.7576				7.51587	19.7589
	26.6001			14.504	14.7874	10.9946				7.80777	11.2815
	11.6593			22.8927	15.6834	13.0244				9.32324	10.9087
	30.2725			28.0553	8.79931	10.1048				6.37924	6.44765
	7.12724			14.1874	6.59728	10.169				9.11567	5.92947
	12.784			10.9496	14.8086	9.83202				15.3992
	21.2334			17.8641	13.8451	10.6489				8.54921	5.26301
	21.598			12.1797	8.62595	7.29481				10.3932	7.56841
	26.5261			15.001	5.07647	17.9704				24.4048	26.8903
	6.40244				4.77453	10.8756				12.0532	8.2444
	8.51614				14.079	11.722				16.0157	17.3164
	8.67162				20.0183	14.212				10.8491	23.3834
	10.1529				15.6478	17.2586				8.97034	22.2232
	9.85209				17.9981	10.0529				11.0262	15.0668
	19.9107				15.4077	9.48803				14.7671	11.8726
	18.0793				14.2431	10.5006				8.25001	29.4969
	35.2398				18.7506	13.4224				8.46247	10.0621
	11.4806				17.1952	13.366				12.9984	13.0494
	7.11745				15.4573	15.1368				11.4206	13.4025
	7.56994				16.583	10.536				13.0524	20.9547
	10.913				20.3995	10.9555					29.7299
	3.82315				18.5212	11.3759					10.6161
	10.0714				19.4985	13.9555					11.4095
	6.40969				16.5872	16.4747					11.2537
	8.08502				10.9098	11.0977					13.1664
	28.1084				14.456	12.6534					23.044
	28.4967				8.63403	16.4309					26.5931
	10.2146				8.88865	12.6855					30.0692
	7.14515				20.7838	17.6098					19.5318
	7.19053				14.752	9.32997					18.1326
	38.8133				11.6693	7.66603					14.3325
	36.1258				15.4799	9.21342					14.0542
	8.39523				9.2725	12.5427					8.58544
	27.3495				9.85327	9.7418					22.6232
	7.66603				9.09794	10.0251					17.2586
	15.5046				5.33754	9.94716					9.66637
	13.0511				7.03866	13.373					11.5944
	5.86445				9.17804	11.0031					12.8312
	8.97191				11.4532	13.108					14.6548
	15.1843					10.3938					11.9798
	14.1768					10.85					13.3634
	7.70835					9.02872					17.4528
	25.9509					8.18074					10.8756
	26.405					14.3366					7.53148
	18.3953					8.37166					5.79469
	5.32447					16.7579					17.6993
						12.9367					10.0667
						12.2758					23.3311
						13.3469					19.7819
						7.50675					18.7047
						15.012					14.6849
						8.58138					23.2113
						9.69038					22.7441
						9.75729					8.62999
						10.4563					18.0168
						8.66224					23.9645
						11.0137					15.4325
						6.26671					12.356
						11.6693					18.2806
											18.4973
											11.1947
											24.9972
											12.7111
											12.6166
											18.6412
											11.7388
											12.4226
											12.6341
											29.8629
											27.0544
											23.2553
											12.5232
											18.1908
											10.295
											8.04901
											8.86246
											8.17079
											24.855
											8.92127
											10.9777
											12.1722
											12.7439
											6.40244
											16.7683
Statistical analysis
	control female	10% female	20% female	30% female	40% female	sucrose female	control male	10% male	20% male	30% male	40% male	sucrose male
Number of droplets	514	571	513	415	533	562	582	471	411	516	543	607
Minimum	3.343	2.386	3.064	3.479	5.011	3.811	4.845	3.374	4.532	4.423	5.62	4.646
Maximum	32.02	38.81	46.16	60.16	67.47	39.24	25.56	47.26	47.18	52.58	55.86	58.82
Range	28.67	36.43	43.09	56.68	62.46	35.43	20.72	43.89	42.65	48.16	50.24	54.18
Mean	12.22	12.61	13.64	15.21	14.52	13.96	11.45	14.74	15.95	15.53	13.61	14.26
Std. Deviation	3.761	6.364	6.07	8.194	7.338	5.269	3.263	6.891	7.545	6.679	5.937	6.402
Std. Error of Mean	0.1659	0.2663	0.268	0.4022	0.3179	0.2223	0.1353	0.3175	0.3722	0.294	0.2548	0.2599
Significance test - one way ANOVA with Dunnett's correction
Female data											Male data
ANOVA summary											ANOVA summary
F	16.05										F	36.27
P value	<0.0001										P value	<0.0001
P value summary	****										P value summary	****
Significant diff. among means (P < 0.05)?	Yes										Significant diff. among means (P < 0.05)?	Yes
R squared	0.02522										R squared	0.05486
Brown-Forsythe test											Brown-Forsythe test
F (DFn	DFd)	29.31 (5	3102)								F (DFn	DFd)	39.62 (5	3124)
P value	<0.0001										P value	<0.0001
P value summary	****										P value summary	****
Are SDs significantly different (P < 0.05)?	Yes										Are SDs significantly different (P < 0.05)?	Yes
Bartlett's test											Bartlett's test
Bartlett's statistic (corrected)	328										Bartlett's statistic (corrected)	382
P value	<0.0001										P value	<0.0001
P value summary	****										P value summary	****
Are SDs significantly different (P < 0.05)?	Yes										Are SDs significantly different (P < 0.05)?	Yes
ANOVA table	SS	DF	MS	F (DFn	DFd)	P value					ANOVA table	SS	DF	MS	F (DFn	DFd)	P value
Treatment (between columns)	3136	5	627.2	F (5	3102) = 16.05	P<0.0001					Treatment (between columns)	6894	5	1379	F (5	3124) = 36.27	P<0.0001
Residual (within columns)	121231	3102	39.08								Residual (within columns)	118768	3124	38.02
Total	124367	3107									Total	125662	3129
Data summary											Data summary
Number of treatments (columns)	6										Number of treatments (columns)	6
Number of values (total)	3108										Number of values (total)	3130
Dunnett's correction											Dunnett's correction
Number of families	1										Number of families	1
Number of comparisons per family	5										Number of comparisons per family	5
Alpha	0.05										Alpha	0.05
Dunnett's multiple comparisons test	Mean Diff.	95.00% CI of diff.	Below threshold?	Summary	Adjusted P Value	A-?					Dunnett's multiple comparisons test	Mean Diff.	95.00% CI of diff.	Below threshold?	Summary	Adjusted P Value	G-?
control female vs. 10% female	-0.3961	-1.351 to 0.5590	No	ns	0.7451	B	10% female				control male vs. 10% male	-3.293	-4.257 to -2.329	Yes	****	<0.0001	H	10% male
control female vs. 20% female	-1.429	-2.409 to -0.4487	Yes	**	0.0012	C	20% female				control male vs. 20% male	-4.505	-5.507 to -3.503	Yes	****	<0.0001	I	20% male
control female vs. 30% female	-2.994	-4.031 to -1.957	Yes	****	<0.0001	D	30% female				control male vs. 30% male	-4.083	-5.023 to -3.143	Yes	****	<0.0001	J	30% male
control female vs. 40% female	-2.301	-3.272 to -1.330	Yes	****	<0.0001	E	40% female				control male vs. 40% male	-2.167	-3.095 to -1.239	Yes	****	<0.0001	K	40% male
control female vs. sucrose female	-1.745	-2.704 to -0.7861	Yes	****	<0.0001	F	sucrose female				control male vs. sucrose male	-2.808	-3.710 to -1.906	Yes	****	<0.0001	L	sucrose male
Test details	Mean 1	Mean 2	Mean Diff.	SE of diff.	n1	n2	q	DF			Test details	Mean 1	Mean 2	Mean Diff.	SE of diff.	n1	n2	q	DF
control female vs. 10% female	12.22	12.61	-0.3961	0.3801	514	571	1.042	3102			control male vs. 10% male	11.45	14.74	-3.293	0.3822	582	471	8.617	3124
control female vs. 20% female	12.22	13.64	-1.429	0.3901	514	513	3.663	3102			control male vs. 20% male	11.45	15.95	-4.505	0.3973	582	411	11.34	3124
control female vs. 30% female	12.22	15.21	-2.994	0.4126	514	415	7.257	3102			control male vs. 30% male	11.45	15.53	-4.083	0.3728	582	516	10.95	3124
control female vs. 40% female	12.22	14.52	-2.301	0.3865	514	533	5.953	3102			control male vs. 40% male	11.45	13.61	-2.167	0.3679	582	543	5.891	3124
control female vs. sucrose female	12.22	13.96	-1.745	0.3815	514	562	4.573	3102			control male vs. sucrose male	11.45	14.26	-2.808	0.3577	582	607	7.85	3124

## Sheet: Figure 2
Figure 2A - vkgGFP mass
Raw data - vkg GFP mass (mg)
	control female	control male	10% female	10% male	20% female	20% male	30% female	30% male	40% female	40% male	sucrose female	sucrose male
Individual 1	2.206	1.754	2.312	1.894	2.082	1.612	2.242	1.868	2.072	1.608	1.78	1.38
Individual 2	2.43	1.626	1.952	1.858	1.834	1.868	2.252	1.858	2.202	1.692	1.186	1.508
Individual 3	2.206	1.828	2.684	2.076	1.76	1.392	2.08	1.836	2.256	1.792	1.092	1.552
Individual 4	2.42	1.662	2.456	2.008	2.254	1.888	2.324	1.962	1.796	1.718	1.53	1.714
Individual 5	2.148	1.654	2.308	1.986	1.972	1.628	2.146	1.89	2.252	1.79	1.348	1.812
Individual 6	2.058	1.76	1.412	2.11	1.75	1.506	2.414	1.476	1.782	1.674	1.022	1.426
Individual 7	2.17	1.836	2.44	1.878	1.536	1.652	2.394	1.296	2.128	1.792	1.722	1.63
Individual 8	1.894	1.346	2.194	2.048	1.862	1.64	1.368	1.604	2.174	1.638	1.104	1.548
Individual 9	2.09	1.696	2.322	1.864	2.138	1.808	1.674	1.492	2.128	1.714	1.7	1.646
Individual 10	2.42	1.322	2.332	1.768	1.918	1.638	2.058	1.472	2.096	1.774	1.156	1.426
Individual 11	2.282	1.576	1.87	1.598	2.11	1.596	1.838	1.548	1.996	1.908	1.96	1.342
Individual 12	2.482	1.864	2.042	1.474	1.878	1.598	1.868	1.642	1.954	1.92	1.684	1.108
Individual 13	2.188	1.822	2.278	1.726	1.952	1.688	1.672	1.554	2.042	1.668	2.02	1.184
Individual 14	2.37	1.802	2.074	1.628	1.866	1.702	1.642	1.518	2.446	1.458	2.208	1.31
Individual 15	2.318	1.688	1.938	1.47	2.058	1.664	1.42	1.512	2.128	1.384	1.42	1.594
Individual 16	2.318	1.76									1.018	1.592
Individual 17	2.36	1.842									1.558	1.652
Individual 18	2.284										2.072	1.054
Individual 19	2.44
Individual 20	2.262
Statistical analysis
	vkg female control	vkg male control	vkg 10% coconut female	vkg 10% coconut male	vkg 20% coconut female	vkg 20% coconut male	vkg 30% coconut female	vkg 30% coconut male	vkg 40% coconut female	vkg 40% coconut male	vkg female sucrose	vkg male sucrose	a
Number of individuals	20	17	15	15	15	15	15	15	15	15	18	18	2
Minimum	1.894	1.322	1.412	1.47	1.536	1.392	1.368	1.296	1.782	1.384	1.018	1.054	0
Maximum	2.482	1.864	2.684	2.11	2.254	1.888	2.414	1.962	2.446	1.92	2.208	1.812	0
Range	0.588	0.542	1.272	0.64	0.718	0.496	1.046	0.666	0.664	0.536	1.19	0.758	0
Mean	2.267	1.696	2.174	1.826	1.931	1.659	1.959	1.635	2.097	1.702	1.532	1.471	0
Std. Deviation	0.1497	0.1601	0.306	0.2098	0.1812	0.1275	0.3466	0.1978	0.1722	0.1452	0.3856	0.2101	0
Std. Error of Mean	0.03348	0.03882	0.07901	0.05417	0.04679	0.03291	0.08949	0.05106	0.04446	0.03749	0.09089	0.04953	0
Lower 95% CI of mean	2.197	1.614	2.005	1.71	1.831	1.588	1.768	1.526	2.001	1.622	1.34	1.367	0
Upper 95% CI of mean	2.337	1.779	2.344	1.942	2.032	1.729	2.151	1.745	2.192	1.782	1.724	1.575	0
Significance test - one way ANOVA with Dunnett's correction
Female data											Male data
ANOVA summary											ANOVA summary
F	16.33										F	6.96
P value	<0.0001										P value	<0.0001
P value summary	****										P value summary	****
Significant diff. among means (P < 0.05)?	Yes										Significant diff. among means (P < 0.05)?	Yes
R squared	0.4702										R squared	0.2811
Brown-Forsythe test											Brown-Forsythe test
F (DFn	DFd)	5.211 (5	92)								F (DFn	DFd)	1.279 (5	89)
P value	0.0003										P value	0.2802
P value summary	***										P value summary	ns
Are SDs significantly different (P < 0.05)?	Yes										Are SDs significantly different (P < 0.05)?	No
Bartlett's test											Bartlett's test
Bartlett's statistic (corrected)	24.48										Bartlett's statistic (corrected)	5.953
P value	0.0002										P value	0.3108
P value summary	***										P value summary	ns
Are SDs significantly different (P < 0.05)?	Yes										Are SDs significantly different (P < 0.05)?	No
ANOVA table	SS	DF	MS	F (DFn	DFd)	P value					ANOVA table	SS	DF	MS	F (DFn	DFd)	P value
Treatment (between columns)	6.055	5	1.211	F (5	92) = 16.33	P<0.0001					Treatment (between columns)	1.113	5	0.2226	F (5	89) = 6.960	P<0.0001
Residual (within columns)	6.821	92	0.07414								Residual (within columns)	2.847	89	0.03199
Total	12.88	97									Total	3.96	94
Data summary											Data summary
Number of treatments (columns)	6										Number of treatments (columns)	6
Number of values (total)	98										Number of values (total)	95
Dunnett's correction											Dunnett's correction
Number of families	1										Number of families	1
Number of comparisons per family	5										Number of comparisons per family	5
Alpha	0.05										Alpha	0.05
Dunnett's multiple comparisons test	Mean Diff.	95.00% CI of diff.	Below threshold?	Summary	Adjusted P Value	A-?					Dunnett's multiple comparisons test	Mean Diff.	95.00% CI of diff.	Below threshold?	Summary	Adjusted P Value	B-?
vkg female control vs. vkg 10% HFD female	0.09303	-0.1463 to 0.3324	No	ns	0.7929	C	vkg 10% HFD female				vkg male control vs. vkg 10% HFD male	-0.1294	-0.2919 to 0.03314	No	ns	0.165	D	vkg 10% HFD male
vkg female control vs. vkg 20% HFD female	0.336	0.09659 to 0.5753	Yes	**	0.0024	E	vkg 20% HFD female				vkg male control vs. vkg 20% HFD male	0.03769	-0.1248 to 0.2002	No	ns	0.9662	F	vkg 20% HFD male
vkg female control vs. vkg 30% HFD female	0.3078	0.06845 to 0.5472	Yes	**	0.0062	G	vkg 30% HFD female				vkg male control vs. vkg 30% HFD male	0.06115	-0.1014 to 0.2237	No	ns	0.8034	H	vkg 30% HFD male
vkg female control vs. vkg 40% HFD female	0.1705	-0.06888 to 0.4099	No	ns	0.2552	I	vkg 40% HFD female				vkg male control vs. vkg 40% HFD male	-0.005647	-0.1682 to 0.1569	No	ns	>0.9999	J	vkg 40% HFD male
vkg female control vs. vkg female sucrose	0.7351	0.5074 to 0.9628	Yes	****	<0.0001	K	vkg female sucrose				vkg male control vs. vkg male sucrose	0.2254	0.07019 to 0.3805	Yes	**	0.0016	L	vkg male sucrose
Test details	Mean 1	Mean 2	Mean Diff.	SE of diff.	n1	n2	q	DF			Test details	Mean 1	Mean 2	Mean Diff.	SE of diff.	n1	n2	q	DF
vkg female control vs. vkg 10% HFD female	2.267	2.174	0.09303	0.09301	20	15	1	92			vkg male control vs. vkg 10% HFD male	1.696	1.826	-0.1294	0.06336	17	15	2.042	89
vkg female control vs. vkg 20% HFD female	2.267	1.931	0.336	0.09301	20	15	3.612	92			vkg male control vs. vkg 20% HFD male	1.696	1.659	0.03769	0.06336	17	15	0.5948	89
vkg female control vs. vkg 30% HFD female	2.267	1.959	0.3078	0.09301	20	15	3.31	92			vkg male control vs. vkg 30% HFD male	1.696	1.635	0.06115	0.06336	17	15	0.9652	89
vkg female control vs. vkg 40% HFD female	2.267	2.097	0.1705	0.09301	20	15	1.833	92			vkg male control vs. vkg 40% HFD male	1.696	1.702	-0.005647	0.06336	17	15	0.08913	89
vkg female control vs. vkg female sucrose	2.267	1.532	0.7351	0.08847	20	18	8.309	92			vkg male control vs. vkg male sucrose	1.696	1.471	0.2254	0.06049	17	18	3.726	89
Figure 2B - vkgGFP TAG
Raw data - ugTAG/mg protein
	control female	10% female	20% female	30% female	40% female	sucrose female	control male	10% male	20% male	30% male	40% male	sucrose male
Run 1	239.723	260.791	444.94	578.795	344.974	238.131	268.616	256.719	354.626	323.412	271.23	212.53
Run 2	308.901	320.467	328.113	332.614	259.232	229.094	269.502	316.585	326.573	320.991	287.069	207.744
Run 3	248.537	302.642	400.69	244.831	315.219	209.437	276.24	499.444	528.876	286.088	237.642	346.054
Run 4	265.834			153.215	199.392			261.809	249.848
Run 5					218.072
Statistical analysis
	control female	10% female	20% female	30% female	40% female	sucrose female	control male	10% male	20% male	30% male	40% male	sucrose male
Number of trials	4	3	3	4	5	3	3	4	4	3	3	3
Minimum	239.7	260.8	328.1	153.2	199.4	209.4	268.6	256.7	249.8	286.1	237.6	207.7
Maximum	308.9	320.5	444.9	578.8	345	238.1	276.2	499.4	528.9	323.4	287.1	346.1
Range	69.18	59.68	116.8	425.6	145.6	28.69	7.624	242.7	279	37.32	49.43	138.3
Mean	265.7	294.6	391.2	327.4	267.4	225.6	271.5	333.6	365	310.2	265.3	255.4
Std. Deviation	30.74	30.63	58.98	182.9	62.11	14.67	4.17	113.8	117.9	20.89	25.24	78.51
Std. Error of Mean	15.37	17.69	34.05	91.46	27.78	8.47	2.407	56.91	58.95	12.06	14.57	45.33
Significance test - one way ANOVA with Dunnett's correction
Female data											Male data
ANOVA summary											ANOVA summary
F	1.341										F	0.9785
P value	0.2975										P value	0.4644
P value summary	ns										P value summary	ns
Significant diff. among means (P < 0.05)?	No										Significant diff. among means (P < 0.05)?	No
R squared	0.2953										R squared	0.259
Brown-Forsythe test											Brown-Forsythe test
F (DFn	DFd)	2.306 (5	16)								F (DFn	DFd)	0.8853 (5	14)
P value	0.0929										P value	0.5164
P value summary	ns										P value summary	ns
Are SDs significantly different (P < 0.05)?	No										Are SDs significantly different (P < 0.05)?	No
Bartlett's test											Bartlett's test
Bartlett's statistic (corrected)											Bartlett's statistic (corrected)
P value											P value
P value summary											P value summary
Are SDs significantly different (P < 0.05)?											Are SDs significantly different (P < 0.05)?
ANOVA table	SS	DF	MS	F (DFn	DFd)	P value					ANOVA table	SS	DF	MS	F (DFn	DFd)	P value
Treatment (between columns)	53589	5	10718	F (5	16) = 1.341	P=0.2975					Treatment (between columns)	33221	5	6644	F (5	14) = 0.9785	P=0.4644
Residual (within columns)	127915	16	7995								Residual (within columns)	95066	14	6790
Total	181504	21									Total	128287	19
Data summary											Data summary
Number of treatments (columns)	6										Number of treatments (columns)	6
Number of values (total)	22										Number of values (total)	20
Dunnett's correction											Dunnett's correction
Number of families	1										Number of families	1
Number of comparisons per family	5										Number of comparisons per family	5
Alpha	0.05										Alpha	0.05
Dunnett's multiple comparisons test	Mean Diff.	95.00% CI of diff.	Below threshold?	Summary	Adjusted P Value	A-?					Dunnett's multiple comparisons test	Mean Diff.	95.00% CI of diff.	Below threshold?	Summary	Adjusted P Value	G-?
control vs. 10%	-28.88	-220.6 to 162.8	No	ns	0.9915	B	0.1				control vs. 10%	-62.19	-240.2 to 115.8	No	ns	0.7729	H	0.1
control vs. 20%	-125.5	-317.2 to 66.22	No	ns	0.2822	C	0.2				control vs. 20%	-93.53	-271.5 to 84.46	No	ns	0.4527	I	0.2
control vs. 30%	-61.62	-239.1 to 115.9	No	ns	0.7992	D	0.3				control vs. 30%	-38.71	-229.0 to 151.6	No	ns	0.9632	J	0.3
control vs. 40%	-1.629	-170.0 to 166.8	No	ns	>0.9999	E	0.4				control vs. 40%	6.139	-184.1 to 196.4	No	ns	>0.9999	K	0.4
control vs. sucrose	40.19	-151.5 to 231.9	No	ns	0.9656	F	sucrose				control vs. sucrose	16.01	-174.3 to 206.3	No	ns	0.9993	L	sucrose
Test details	Mean 1	Mean 2	Mean Diff.	SE of diff.	n1	n2	q	DF			Test details	Mean 1	Mean 2	Mean Diff.	SE of diff.	n1	n2	q	DF
control vs. 10%	265.7	294.6	-28.88	68.29	4	3	0.423	16			control vs. 10%	271.5	333.6	-62.19	62.94	3	4	0.9881	14
control vs. 20%	265.7	391.2	-125.5	68.29	4	3	1.838	16			control vs. 20%	271.5	365	-93.53	62.94	3	4	1.486	14
control vs. 30%	265.7	327.4	-61.62	63.22	4	4	0.9745	16			control vs. 30%	271.5	310.2	-38.71	67.28	3	3	0.5753	14
control vs. 40%	265.7	267.4	-1.629	59.98	4	5	0.02716	16			control vs. 40%	271.5	265.3	6.139	67.28	3	3	0.09124	14
control vs. sucrose	265.7	225.6	40.19	68.29	4	3	0.5886	16			control vs. sucrose	271.5	255.4	16.01	67.28	3	3	0.238	14
Figure 2C - TAG of yw, vkg, oregon R
Raw data - ugTAG/mg protein
	yw control female	vkg control female	oregon R female	yw control male	vkg control male	oregon R male
Run 1	57.5092	239.723	116.359	42.2857	268.616	202.539
Run 2	52.3549	308.901	166.776	112.255	269.502	131.041
Run 3	88.3151	248.537	141.345	75.6958	276.24	175.29
Run 4	49.8776	265.834		71.6815
Statistical analysis
	yw control female	vkg control female	oregon R female	yw control male	vkg control male	oregon R male
Number of values	4	4	3	4	3	3
Minimum	49.88	239.7	116.4	42.29	268.6	131
Maximum	88.32	308.9	166.8	112.3	276.2	202.5
Range	38.44	69.18	50.42	69.97	7.624	71.5
Mean	62.01	265.7	141.5	75.48	271.5	169.6
Std. Deviation	17.82	30.74	25.21	28.69	4.17	36.08
Std. Error of Mean	8.91	15.37	14.55	14.34	2.407	20.83
Significance test - one way ANOVA with Tukey's correction
ANOVA summary
F	44.34
P value	<0.0001
P value summary	****
Significant diff. among means (P < 0.05)?	Yes
R squared	0.9366
Brown-Forsythe test
F (DFn	DFd)	0.6566 (5	15)
P value	0.6615
P value summary	ns
Are SDs significantly different (P < 0.05)?	No
Bartlett's test
Bartlett's statistic (corrected)
P value
P value summary
Are SDs significantly different (P < 0.05)?
ANOVA table	SS	DF	MS	F (DFn	DFd)	P value
Treatment (between columns)	150281	5	30056	F (5	15) = 44.34	P<0.0001
Residual (within columns)	10167	15	677.8
Total	160448	20
Data summary
Number of treatments (columns)	6
Number of values (total)	21
Tukey's correction
Number of families	1
Number of comparisons per family	15
Alpha	0.05
Tukey's multiple comparisons test	Mean Diff.	95.00% CI of diff.	Below threshold?	Summary	Adjusted P Value
yw control female vs. vkg control female	-203.7	-263.5 to -143.9	Yes	****	<0.0001	A-B
yw control female vs. oregon R female	-79.48	-144.1 to -14.88	Yes	*	0.0121	A-C
yw control female vs. yw control male	-13.47	-73.28 to 46.35	No	ns	0.9747	A-D
yw control female vs. vkg control male	-209.4	-274.0 to -144.8	Yes	****	<0.0001	A-E
yw control female vs. oregon R male	-107.6	-172.2 to -43.01	Yes	***	0.0008	A-F
vkg control female vs. oregon R female	124.3	59.65 to 188.9	Yes	***	0.0002	B-C
vkg control female vs. yw control male	190.3	130.5 to 250.1	Yes	****	<0.0001	B-D
vkg control female vs. vkg control male	-5.704	-70.31 to 58.90	No	ns	0.9997	B-E
vkg control female vs. oregon R male	96.13	31.52 to 160.7	Yes	**	0.0025	B-F
oregon R female vs. yw control male	66.01	1.411 to 130.6	Yes	*	0.0438	C-D
oregon R female vs. vkg control male	-130	-199.0 to -60.90	Yes	***	0.0002	C-E
oregon R female vs. oregon R male	-28.13	-97.19 to 40.93	No	ns	0.7685	C-F
yw control male vs. vkg control male	-196	-260.6 to -131.4	Yes	****	<0.0001	D-E
yw control male vs. oregon R male	-94.14	-158.7 to -29.54	Yes	**	0.003	D-F
vkg control male vs. oregon R male	101.8	32.77 to 170.9	Yes	**	0.0027	E-F
Test details	Mean 1	Mean 2	Mean Diff.	SE of diff.	n1	n2	q	DF
yw control female vs. vkg control female	62.01	265.7	-203.7	18.41	4	4	15.65	15
yw control female vs. oregon R female	62.01	141.5	-79.48	19.88	4	3	5.653	15
yw control female vs. yw control male	62.01	75.48	-13.47	18.41	4	4	1.034	15
yw control female vs. vkg control male	62.01	271.5	-209.4	19.88	4	3	14.9	15
yw control female vs. oregon R male	62.01	169.6	-107.6	19.88	4	3	7.653	15
vkg control female vs. oregon R female	265.7	141.5	124.3	19.88	4	3	8.837	15
vkg control female vs. yw control male	265.7	75.48	190.3	18.41	4	4	14.62	15
vkg control female vs. vkg control male	265.7	271.5	-5.704	19.88	4	3	0.4057	15
vkg control female vs. oregon R male	265.7	169.6	96.13	19.88	4	3	6.837	15
oregon R female vs. yw control male	141.5	75.48	66.01	19.88	3	4	4.695	15
oregon R female vs. vkg control male	141.5	271.5	-130	21.26	3	3	8.646	15
oregon R female vs. oregon R male	141.5	169.6	-28.13	21.26	3	3	1.871	15
yw control male vs. vkg control male	75.48	271.5	-196	19.88	4	3	13.94	15
yw control male vs. oregon R male	75.48	169.6	-94.14	19.88	4	3	6.696	15
vkg control male vs. oregon R male	271.5	169.6	101.8	21.26	3	3	6.775	15
Compact letter display
vkg control male	A
vkg control female	A
oregon R male	B
oregon R female	B
yw control male	C
yw control female	C
Figure 2D - yw viability on HFD
Raw data - % of population surviving to L3 out of 100 embryos
	Control female	30% female	40% female	Control male	30% male	40% male
Trial 1	37	38	40	35	37	25
Trial 2	37	34	39	34	38	38
Trial 3	30	37		32	39
Statistical analysis
	Control female	30% female	40% female	Control male	30% male	40% male
Number of trials	3	3	2	3	3	2
Minimum	30	34	39	32	37	25
Maximum	37	38	40	35	39	38
Range	7	4	1	3	2	13
Mean	34.67	36.33	39.5	33.67	38	31.5
Std. Deviation	4.041	2.082	0.7071	1.528	1	9.192
Std. Error of Mean	2.333	1.202	0.5	0.8819	0.5774	6.5
Significance test - one way ANOVA with Dunnett's correction
Female data											Male data
ANOVA summary											ANOVA summary
F	1.683										F	1.545
P value	0.2761										P value	0.3003
P value summary	ns										P value summary	ns
Significant diff. among means (P < 0.05)?	No										Significant diff. among means (P < 0.05)?	No
R squared	0.4024										R squared	0.3819
Brown-Forsythe test											Brown-Forsythe test
F (DFn	DFd)	0.2790 (2	5)								F (DFn	DFd)	45.31 (2	5)
P value	0.7676										P value	0.0006
P value summary	ns										P value summary	***
Are SDs significantly different (P < 0.05)?	No										Are SDs significantly different (P < 0.05)?	Yes
Bartlett's test											Bartlett's test
Bartlett's statistic (corrected)											Bartlett's statistic (corrected)
P value											P value
P value summary											P value summary
Are SDs significantly different (P < 0.05)?											Are SDs significantly different (P < 0.05)?
ANOVA table	SS	DF	MS	F (DFn	DFd)	P value					ANOVA table	SS	DF	MS	F (DFn	DFd)	P value
Treatment (between columns)	28.17	2	14.08	F (2	5) = 1.683	P=0.2761					Treatment (between columns)	56.33	2	28.17	F (2	5) = 1.545	P=0.3003
Residual (within columns)	41.83	5	8.367								Residual (within columns)	91.17	5	18.23
Total	70	7									Total	147.5	7
Data summary											Data summary
Number of treatments (columns)	3										Number of treatments (columns)	3
Number of values (total)	8										Number of values (total)	8
Dunnett's correction											Dunnett's correction
Number of families	1										Number of families	1
Number of comparisons per family	2										Number of comparisons per family	2
Alpha	0.05										Alpha	0.05
Dunnett's multiple comparisons test	Mean Diff.	95.00% CI of diff.	Below threshold?	Summary	Adjusted P Value	A-?					Dunnett's multiple comparisons test	Mean Diff.	95.00% CI of diff.	Below threshold?	Summary	Adjusted P Value	D-?
Control vs. 30%	-1.667	-8.855 to 5.521	No	ns	0.7252	B	0.3				Control vs. 30%	-4.333	-14.94 to 6.278	No	ns	0.4237	E	0.3
Control vs. 40%	-4.833	-12.87 to 3.203	No	ns	0.211	C	0.4				Control vs. 40%	2.167	-9.697 to 14.03	No	ns	0.8136	F	0.4
Test details	Mean 1	Mean 2	Mean Diff.	SE of diff.	n1	n2	q	DF			Test details	Mean 1	Mean 2	Mean Diff.	SE of diff.	n1	n2	q	DF
Control vs. 30%	34.67	36.33	-1.667	2.362	3	3	0.7057	5			Control vs. 30%	33.67	38	-4.333	3.486	3	3	1.243	5
Control vs. 40%	34.67	39.5	-4.833	2.64	3	2	1.83	5			Control vs. 40%	33.67	31.5	2.167	3.898	3	2	0.5558	5
Figure 2E - vkgGFP viability on HFD
Raw data - % of population surviving to L3 out of 100 embryos
	Control female	30% female	40% female	Control male	30% male	40% male
Trial 1	39	26	26	34	30	28
Trial 2	35	18	26	32	12	14
Trial 3	36	20		34	25	21
Trial 4				34
Trial 5				32
Statistical analysis
	Control female	30% female	40% female	Control male	30% male	40% male
Number of trials	3	3	2	5	3	3
Minimum	35	18	26	32	12	14
Maximum	39	26	26	34	30	28
Range	4	8	0	2	18	14
Mean	36.67	21.33	26	33.2	22.33	21
Std. Deviation	2.082	4.163	0	1.095	9.292	7
Std. Error of Mean	1.202	2.404	0	0.4899	5.364	4.041
Significance test - one way ANOVA with Dunnett's correction
Female data											Male data
ANOVA summary											ANOVA summary
F	21.1										F	5.307
P value	0.0037										P value	0.0341
P value summary	**										P value summary	*
Significant diff. among means (P < 0.05)?	Yes										Significant diff. among means (P < 0.05)?	Yes
R squared	0.8941										R squared	0.5702
Brown-Forsythe test											Brown-Forsythe test
F (DFn	DFd)	0.8968 (2	5)								F (DFn	DFd)	1.902 (2	8)
P value	0.4647										P value	0.2109
P value summary	ns										P value summary	ns
Are SDs significantly different (P < 0.05)?	No										Are SDs significantly different (P < 0.05)?	No
Bartlett's test											Bartlett's test
Bartlett's statistic (corrected)											Bartlett's statistic (corrected)
P value											P value
P value summary											P value summary
Are SDs significantly different (P < 0.05)?											Are SDs significantly different (P < 0.05)?
ANOVA table	SS	DF	MS	F (DFn	DFd)	P value					ANOVA table	SS	DF	MS	F (DFn	DFd)	P value
Treatment (between columns)	365.7	2	182.9	F (2	5) = 21.10	P=0.0037					Treatment (between columns)	365.4	2	182.7	F (2	8) = 5.307	P=0.0341
Residual (within columns)	43.34	5	8.668								Residual (within columns)	275.5	8	34.43
Total	409.1	7									Total	640.9	10
Data summary											Data summary
Number of treatments (columns)	3										Number of treatments (columns)	3
Number of values (total)	8										Number of values (total)	11
Dunnett's correction											Dunnett's correction
Number of families	1										Number of families	1
Number of comparisons per family	2										Number of comparisons per family	2
Alpha	0.05										Alpha	0.05
Dunnett's multiple comparisons test	Mean Diff.	95.00% CI of diff.	Below threshold?	Summary	Adjusted P Value	A-?					Dunnett's multiple comparisons test	Mean Diff.	95.00% CI of diff.	Below threshold?	Summary	Adjusted P Value	D-?
Control vs. 30%	15.33	8.017 to 22.65	Yes	**	0.0025	B	0.3				Control vs. 30%	10.87	-0.6775 to 22.41	No	ns	0.0635	E	0.3
Control vs. 40%	10.62	2.437 to 18.80	Yes	*	0.0192	C	0.4				Control vs. 40%	12.2	0.6559 to 23.74	Yes	*	0.0397	F	0.4
Test details	Mean 1	Mean 2	Mean Diff.	SE of diff.	n1	n2	q	DF			Test details	Mean 1	Mean 2	Mean Diff.	SE of diff.	n1	n2	q	DF
Control vs. 30%	36.67	21.33	15.33	2.404	3	3	6.379	5			Control vs. 30%	33.2	22.33	10.87	4.285	5	3	2.536	8
Control vs. 40%	36.67	26.05	10.62	2.688	3	2	3.95	5			Control vs. 40%	33.2	21	12.2	4.285	5	3	2.847	8

## Sheet: Figure 4
Figure 4A - yw Pericardin linearity
Raw data - blind score counts
	Normal meshy matrix (1)	Some linear (2)	Mostly/Completely linear (3)
Female Control	10	3	0
10% Female	3	3	6
20% Female	2	3	6
30% Female	5	2	5
40% Female	1	5	5
Female Sucrose	4	3	7
Male Control	7	3	0
10% Male	4	3	5
20% Male	2	4	4
30% Male	4	4	3
40% Male	2	3	7
Male Sucrose	5	5	2
Percentage of population with each score
	Normal meshy matrix (1)	Some linear (2)	Mostly/Completely linear (3)
control female	77	23	0
10% female	25	25	50
20% female	18	27	55
30% female	42	16	42
40% female	9	45	46
sucrose female	29	21	50
control male	70	30	0
10% male	33	25	42
20% male	20	40	40
30% male	36	36	28
40% male	17	25	58
sucrose male	42	42	16
Chi squared analysis
P value and statistical significance
Test	Chi-square
Chi-square	df	292.9	22
P value	<0.0001
P value summary	****
One- or two-sided	NA
Statistically significant (P < 0.05)?	Yes
Data analyzed
Number of rows	12
Number of columns	3
Figure 4B - vkg Pericardin linearity
Raw data - blind score counts
	Normal meshy matrix (1)	Some linear (2)	Mostly/Completely linear (3)
Female Control	10	2	0
10% Female	3	6	1
20% Female	3	7	2
30% Female	4	5	4
40% Female	8	3	4
Female Sucrose	4	5	1
Male Control	8	2	0
10% Male	6	6	1
20% Male	4	6	1
30% Male	5	4	2
40% Male	5	6	1
Male Sucrose	6	2	3
Percentage of population with each score
	Normal meshy matrix (1)	Some linear (2)	Mostly/Completely linear (3)
Female Control	84	16	0
10% Female	30	60	10
20% Female	25	58	17
30% Female	31	38	31
40% Female	53	20	27
Female Sucrose	40	50	10
Male Control	80	20	0
10% Male	46	46	8
20% Male	36	55	9
30% Male	46	36	18
40% Male	42	50	8
Male Sucrose	55	18	27
Chi squared analysis
P value and statistical significance
Test	Chi-square
Chi-square	df	243.6	22
P value	<0.0001
P value summary	****
One- or two-sided	NA
Statistically significant (P < 0.05)?	Yes
Data analyzed
Number of rows	12
Number of columns	3
Figure 4C - yw Pericardin matrix size
Raw data - ratio of area of Pericardin sheath to area of heart tube
	control female	10% female	20% female	30% female	40% female	sucrose female	control male	10% male	20% male	30% male	40% male	sucrose male
Individual 1	1.3956	1.23531	1.65287	1.26792	1.32424	1.40728	1.57719	1.57649	1.26029	1.64278	1.96275	1.77279
Individual 2	1.67562	1.4126	1.98532	1.29003	1.39397	1.525	1.84938	1.34101	1.32552	1.66383	1.6526	1.25946
Individual 3	1.43826	1.28471	1.78868	1.34185	1.41296	1.06077	1.42809	1.43098	1.90399	1.7103	1.67029	1.19693
Individual 4	1.71774	1.16175	1.33124	1.46617	1.11379	1.04799	1.27462	1.71117	1.21911	1.45885	1.15004	1.09036
Individual 5	1.76386	1.38982	1.22959	1.76065	1.1914	1.05987	1.31856	1.74389	1.20745	1.09925	1.33066	1.20102
Individual 6	1.8458	1.57516	1.48739	1.25357	1.48175	1.78989	1.32065	1.37755	1.28063	1.49954	1.31367	1.29465
Individual 7	1.59618	1.09185	1.35921	1.12708	1.3689	1.48197	1.64988	1.54218	1.64176	1.10765	1.21764	1.29768
Individual 8	1.47505	1.28072	1.7953	1.47699	1.50903	1.57057	1.26118	1.88005	1.38381	1.61694	1.01801	1.25325
Individual 9	1.5262	1.50771	1.47841	1.59133	1.12749	1.29588	1.58237	1.32038	1.04314	1.25358	1.41278	1.50246
Individual 10	1.46514	1.64825	1.15783	1.23724		1.60062	1.69945	1.45589	1.01612	1.53355	1.25875	1.38438
Individual 11	1.38616		1.22429	1.32273		1.13364	1.55167	1.68745	1.69839	1.19909	1.54404	1.77279
Individual 12	1.34982			1.12077		1.14952	1.35816	1.57544			1.06273
Individual 13				1.4861		1.50167	1.40703
Individual 14						1.39599	1.43028
Individual 15						1.45631
Individual 16						1.38982
Individual 17						1.45
Individual 18						1.21827
Statistical analysis
	control female	10% female	20% female	30% female	40% female	sucrose female	control male	10% male	20% male	30% male	40% male	sucrose male
Number of individuals	12	10	11	13	9	18	14	12	11	11	12	11
Minimum	1.35	1.092	1.158	1.121	1.114	1.048	1.261	1.32	1.016	1.099	1.018	1.09
Maximum	1.846	1.648	1.985	1.761	1.509	1.79	1.849	1.88	1.904	1.71	1.963	1.773
Range	0.496	0.5564	0.8275	0.6399	0.3952	0.7419	0.5882	0.5597	0.8879	0.6111	0.9447	0.6824
Mean	1.553	1.359	1.499	1.365	1.325	1.363	1.479	1.554	1.362	1.435	1.383	1.366
Std. Deviation	0.164	0.1806	0.2729	0.1843	0.1476	0.2125	0.1766	0.1763	0.2774	0.2296	0.2794	0.2271
Std. Error of Mean	0.04734	0.05711	0.08227	0.05111	0.04921	0.05008	0.04719	0.05089	0.08364	0.06924	0.08065	0.06846
Significance test - one way ANOVA with Dunnett's correction
Female data											Male data
ANOVA summary											ANOVA summary
F	2.859										F	1.332
P value	0.0328										P value	0.2695
P value summary	*										P value summary	ns
Significant diff. among means (P < 0.05)?	Yes										Significant diff. among means (P < 0.05)?	No
R squared	0.1861										R squared	0.08834
Brown-Forsythe test											Brown-Forsythe test
F (DFn	DFd)	1.264 (4	50)								F (DFn	DFd)	0.6228 (4	55)
P value	0.2966										P value	0.6482
P value summary	ns										P value summary	ns
Are SDs significantly different (P < 0.05)?	No										Are SDs significantly different (P < 0.05)?	No
Bartlett's test											Bartlett's test
Bartlett's statistic (corrected)	4.48										Bartlett's statistic (corrected)	4.435
P value	0.3449										P value	0.3503
P value summary	ns										P value summary	ns
Are SDs significantly different (P < 0.05)?	No										Are SDs significantly different (P < 0.05)?	No
ANOVA table	SS	DF	MS	F (DFn	DFd)	P value					ANOVA table	SS	DF	MS	F (DFn	DFd)	P value
Treatment (between columns)	0.4381	4	0.1095	F (4	50) = 2.859	P=0.0328					Treatment (between columns)	0.2813	4	0.07032	F (4	55) = 1.332	P=0.2695
Residual (within columns)	1.916	50	0.03832								Residual (within columns)	2.903	55	0.05277
Total	2.354	54									Total	3.184	59
Data summary											Data summary
Number of treatments (columns)	5										Number of treatments (columns)	5
Number of values (total)	55										Number of values (total)	60
Dunnett's correction											Dunnett's correction
Number of families	1										Number of families	1
Number of comparisons per family	4										Number of comparisons per family	4
Alpha	0.05										Alpha	0.05
Dunnett's multiple comparisons test	Mean Diff.	95.00% CI of diff.	Below threshold?	Summary	Adjusted P Value	A-?					Dunnett's multiple comparisons test	Mean Diff.	95.00% CI of diff.	Below threshold?	Summary	Adjusted P Value	G-?
Female Controls vs. 10% Female	0.1942	-0.01785 to 0.4062	No	ns	0.0817	B	10% Female				Male Controls vs. 10% Male	-0.07436	-0.3027 to 0.1540	No	ns	0.8371	H	10% Male
Female Controls vs. 20% Female	0.05385	-0.1528 to 0.2605	No	ns	0.9144	C	20% Female				Male Controls vs. 20% Male	0.1173	-0.1165 to 0.3512	No	ns	0.5398	I	20% Male
Female Controls vs. 30% Female	0.1882	-0.01007 to 0.3864	No	ns	0.0675	D	30% Female				Male Controls vs. 30% Male	0.04415	-0.1897 to 0.2780	No	ns	0.9723	J	30% Male
Female Controls vs. 40% Female	0.2281	0.009771 to 0.4465	Yes	*	0.038	E	40% Female				Male Controls vs. 40% Male	0.09635	-0.1320 to 0.3247	No	ns	0.6808	K	40% Male
Test details	Mean 1	Mean 2	Mean Diff.	SE of diff.	n1	n2	q	DF			Test details	Mean 1	Mean 2	Mean Diff.	SE of diff.	n1	n2	q	DF
Female Controls vs. 10% Female	1.553	1.359	0.1942	0.08381	12	10	2.317	50			Male Controls vs. 10% Male	1.479	1.554	-0.07436	0.09037	14	12	0.8228	55
Female Controls vs. 20% Female	1.553	1.499	0.05385	0.08171	12	11	0.659	50			Male Controls vs. 20% Male	1.479	1.362	0.1173	0.09256	14	11	1.268	55
Female Controls vs. 30% Female	1.553	1.365	0.1882	0.07836	12	13	2.401	50			Male Controls vs. 30% Male	1.479	1.435	0.04415	0.09256	14	11	0.477	55
Female Controls vs. 40% Female	1.553	1.325	0.2281	0.08632	12	9	2.643	50			Male Controls vs. 40% Male	1.479	1.383	0.09635	0.09037	14	12	1.066	55
Figure 4D - vkg Pericardin matrix size
Raw data - ratio of area of Pericardin sheath to area of heart tube
	control female	10% female	20% female	30% female	40% female	sucrose female	control male	10% male	20% male	30% male	40% male	sucrose male
Individual 1	1.45841	1.55039	1.6283	1.26913	1.84578	1.24709	1.76307	1.87999	1.52795	1.27552	1.45474	1.36007
Individual 2	1.68853	1.65576	1.86722	1.489	1.98927	1.45967	1.6159	1.50752	1.48958	1.17273	1.50598	1.16491
Individual 3	1.67692	1.66794	1.07073	1.49532	1.53807	1.30347	1.84564	2.25723	1.52091	1.98114	1.99653	1.46136
Individual 4	1.71068	1.50463		1.93619	1.93352	1.58014	1.86683	1.67194	1.30758	1.39454	1.93504	1.30679
Individual 5	1.68144	1.48343	1.32098	1.38643	1.56665	1.29947	1.8622	2.02962	1.77375	1.12085	1.59889	1.48279
Individual 6	2.43211	1.23908	1.0588	1.34154	1.9685	1.39248	2.06044	1.96593	1.58138	1.64555	2.08297	1.58718
Individual 7	1.80194	1.44321	1.55898	1.42819	1.33227	1.71481	1.4127	1.21738	1.43631	1.70743	1.90529	1.53172
Individual 8	1.77282	1.19146	1.36983	1.34704	1.406	1.54265		1.78286	2.00615	1.51598	1.72568	1.85975
Individual 9	1.54246	1.18346	1.31401	1.32851	1.49293	1.71802		1.58791	1.75447	1.81314	2.07078	1.717
Individual 10	2.3754	1.02865	1.44968	1.36674	1.1688	1.47029		1.42022	1.6766	1.95575	1.47343	1.78565
Individual 11	2.01359		1.99183	1.42472	1.87929			1.88642	1.5203	1.6173	1.65176	1.48576
Individual 12	1.47926			1.11878	2.44274			1.99371			1.49164
Individual 13				2.04828	1.48831			1.66485			1.70661
Individual 14					1.54821
Individual 15					1.07292
Statistical analysis
	control female	10% female	20% female	30% female	40% female	sucrose female	control male	10% male	20% male	30% male	40% male	sucrose male
Number of individuals	12	10	10	13	15	10	7	13	11	11	13	11
Minimum	1.458	1.029	1.059	1.119	1.073	1.247	1.413	1.217	1.308	1.121	1.455	1.165
Maximum	2.432	1.668	1.992	2.048	2.443	1.718	2.06	2.257	2.006	1.981	2.083	1.86
Range	0.9737	0.6393	0.933	0.9295	1.37	0.4709	0.6477	1.04	0.6986	0.8603	0.6282	0.6948
Mean	1.803	1.395	1.463	1.46	1.645	1.473	1.775	1.759	1.6	1.564	1.738	1.522
Std. Deviation	0.318	0.2195	0.307	0.2563	0.3607	0.1671	0.2079	0.284	0.1917	0.2972	0.2338	0.208
Std. Error of Mean	0.0918	0.0694	0.09707	0.07108	0.09314	0.05285	0.07856	0.07877	0.0578	0.08961	0.06485	0.06271
Significance test - one way ANOVA with Dunnett's correction
Female data											Male data
ANOVA summary											ANOVA summary
F	3.369										F	2.192
P value	0.0092										P value	0.0669
P value summary	**										P value summary	ns
Significant diff. among means (P < 0.05)?	Yes										Significant diff. among means (P < 0.05)?	No
R squared	0.2084										R squared	0.1544
Brown-Forsythe test											Brown-Forsythe test
F (DFn	DFd)	0.8525 (5	64)								F (DFn	DFd)	0.9249 (5	60)
P value	0.5179										P value	0.4713
P value summary	ns										P value summary	ns
Are SDs significantly different (P < 0.05)?	No										Are SDs significantly different (P < 0.05)?	No
Bartlett's test											Bartlett's test
Bartlett's statistic (corrected)	6.948										Bartlett's statistic (corrected)	3.153
P value	0.2245										P value	0.6764
P value summary	ns										P value summary	ns
Are SDs significantly different (P < 0.05)?	No										Are SDs significantly different (P < 0.05)?	No
ANOVA table	SS	DF	MS	F (DFn	DFd)	P value					ANOVA table	SS	DF	MS	F (DFn	DFd)	P value
Treatment (between columns)	1.383	5	0.2766	F (5	64) = 3.369	P=0.0092					Treatment (between columns)	0.6514	5	0.1303	F (5	60) = 2.192	P=0.0669
Residual (within columns)	5.255	64	0.08211								Residual (within columns)	3.567	60	0.05944
Total	6.638	69									Total	4.218	65
Data summary											Data summary
Number of treatments (columns)	6										Number of treatments (columns)	6
Number of values (total)	70										Number of values (total)	66
Dunnett's correction											Dunnett's correction
Number of families	1										Number of families	1
Number of comparisons per family	5										Number of comparisons per family	5
Alpha	0.05										Alpha	0.05
Dunnett's multiple comparisons test	Mean Diff.	95.00% CI of diff.	Below threshold?	Summary	Adjusted P Value	A-?					Dunnett's multiple comparisons test	Mean Diff.	95.00% CI of diff.	Below threshold?	Summary	Adjusted P Value	G-?
Female Controls vs. 10% Female	0.408	0.09125 to 0.7247	Yes	**	0.0066	B	10% Female				Male Controls vs. 10% Male	0.01636	-0.2735 to 0.3063	No	ns	>0.9999	H	10% Male
Female Controls vs. 20% Female	0.3398	0.02301 to 0.6565	Yes	*	0.0311	C	20% Female				Male Controls vs. 20% Male	0.1757	-0.1233 to 0.4747	No	ns	0.3886	I	20% Male
Female Controls vs. 30% Female	0.3428	0.04666 to 0.6389	Yes	*	0.0173	D	30% Female				Male Controls vs. 30% Male	0.2116	-0.08737 to 0.5106	No	ns	0.2347	J	30% Male
Female Controls vs. 40% Female	0.1579	-0.1286 to 0.4444	No	ns	0.4829	E	40% Female				Male Controls vs. 40% Male	0.03684	-0.2531 to 0.3268	No	ns	0.9962	K	40% Male
Female Controls vs. Female Sucrose	0.33	0.01324 to 0.6467	Yes	*	0.0382	F	Female Sucrose				Male Controls vs. Male Sucrose	0.2532	-0.04583 to 0.5522	No	ns	0.1188	L	Male Sucrose
Test details	Mean 1	Mean 2	Mean Diff.	SE of diff.	n1	n2	q	DF			Test details	Mean 1	Mean 2	Mean Diff.	SE of diff.	n1	n2	q	DF
Female Controls vs. 10% Female	1.803	1.395	0.408	0.1227	12	10	3.325	64			Male Controls vs. 10% Male	1.775	1.759	0.01636	0.1143	7	13	0.1432	60
Female Controls vs. 20% Female	1.803	1.463	0.3398	0.1227	12	10	2.769	64			Male Controls vs. 20% Male	1.775	1.6	0.1757	0.1179	7	11	1.491	60
Female Controls vs. 30% Female	1.803	1.46	0.3428	0.1147	12	13	2.988	64			Male Controls vs. 30% Male	1.775	1.564	0.2116	0.1179	7	11	1.795	60
Female Controls vs. 40% Female	1.803	1.645	0.1579	0.111	12	15	1.423	64			Male Controls vs. 40% Male	1.775	1.738	0.03684	0.1143	7	13	0.3223	60
Female Controls vs. Female Sucrose	1.803	1.473	0.33	0.1227	12	10	2.689	64			Male Controls vs. Male Sucrose	1.775	1.522	0.2532	0.1179	7	11	2.148	60

## Sheet: Figure 6
Figure 6A&B - clumping of vkg in HFD
Raw data - % of viking matrix occupied by clumps
	control female	10% HFD female	20% HFD female	30% HFD female	40% HFD female	sucrose female	control male	10% HFD male	20% HFD male	30% HFD male	40% HFD male	sucrose male
Individual 1	1.20972	1.44396	0.979374	5.74462	4.79113	0.804899	0.664622	1.60347	4.05206	2.17405	3.68641	0.783749
Individual 2	0.54777	5.05762	12.0666	5.94118	5.02694	1.92147	1.24575	2.13639	7.51966	1.34027	4.16354	1.07162
Individual 3	1.26838	2.98359	3.96885	6.26624	2.92954	0.928439	0.244286	6.01354	4.54284	3.8518	2.42938	1.09058
Individual 4	0.0963347	2.33408	3.60045	6.47112	2.83169	1.38248	0	3.86672	5.64385	2.94496	2.59465	0.173129
Individual 5	0.217903	1.45919	1.82553	4.14	0.738067	2.24995	0.354719	3.52608	6.23234	2.31504	3.62125	0.626339
Individual 6	1.02093	1.38115	2.89362	5.06431	6.47393	4.98592	0.321543	0.972998	2.7556	3.18776	3.29297	1.83046
Individual 7	0.349327	1.21446	2.89086	6.30256	3.20348	2.79786	0.429723	6.00296	8.89543	2.93184	1.5152	1.64883
Individual 8	0.484147	0.345788	2.94754	4.42201	1.62647	1.34999	2.26845	2.03867	1.07131	1.19826	2.4027	2.3173														Checking for a sex effect with gappy
Individual 9	0.293535	1.30017	9.23172	0.74863	2.33948	1.73066	0.495717	2.32261	1.76282	1.348	1.59105	5.63919															Df	Sum Sq	Mean Sq	F value	Pr(>F)
Individual 10	0.476747	0.997575	2.37832	2.03563	2.98881	2.21485	1.68547	2.89313	5.58017	2.70965	2.91165	3.79029														sex	1	0.2861	0.2861	0.8093	0.37205
Individual 11	0.398786		0.874143	6.70655	0.54529	2.73082		1.48185	2.58333		2.7007															diet	2	7.9541	3.9771	11.2499	7.437e-05 *
Individual 12				4.79998	1.09944			2.07483			1.64779															sex:diet	2	4.4115	2.2058	6.2395	0.003513 **
Individual 13				5.8226																						Residuals	58	20.5042	0.3535
Statistical analysis
Checking that there is no sex effect with clumping
	Df	Sum Sq	Mean Sq	F value	Pr(>F)																					ANOVA percent gappy - figure 6c
sex	1	1.24	1.24	0.3165	0.5759																						Df	Sum Sq	Mean Sq	F value	Pr(>F)
diet	2	143.757	71.879	18.3431	6.716e-07 *																					dilution	1	2.374	2.3742	3.8894	0.051148
sex:diet	2	1.885	0.943	0.2406	0.787																					sex	1	4.846	4.8461	7.9389	0.005755 **
Residuals	58	227.276	3.919																							dilution:sex	1	0.263	0.2629	0.4307	0.513064
																										Residuals	108	65.926	0.6104
Figure 6a - ANOVA percent clumping																										Confidence intervals - figure 6d
	Df	Sum Sq	Mean Sq	F value	Pr(>F)																					diet	emmean	SE	df	lower CL	upper CL
dilution	1	65.56	65.556	15.2426	0.0001649 ****																					control	0.413	0.13	58	0.153	0.673
sex	1	0.99	0.991	0.2305	0.632111																					sucrose	1.234	0.13	58	0.974	1.494
dilution:sex	1	12	12.002	2.7906	0.0977124																					20% HFD	0.65	0.127	58	0.396	0.904
Residuals	108	464.49	4.301
																										Comparisons that look at sex difference
																										Comparison	estimate	SE	df	t.ratio	p.value
Figure 6b - Confidence intervals																										control female - sucrose female	-1.2996	0.255	57	-5.093	0.0001
diet	emmean	SE	df	lower CL	upper CL																					control female - 20% HFD female	-0.131	0.261	57	-0.501	0.9959
control	0.674767	0.43246	58	-0.190896	1.54043																					control female - control male	-0.0904	0.261	57	-0.346	0.9993
sucrose	1.99845	0.43246	58	1.13279	2.86412																					control female - sucrose male	-0.4342	0.261	57	-1.661	0.5628
20% HFD	4.2862	0.422038	58	3.4414	5.131																					control female - 20% HFD male	-0.4629	0.255	57	-1.814	0.4652
																										sucrose female - 20% HFD female	1.1686	0.261	57	4.469	0.0005
																										sucrose female - control male	1.2092	0.261	57	4.625	0.0003
																										sucrose female - sucrose male	0.8654	0.261	57	3.31	0.0192
																										sucrose female - 20% HFD male	0.8367	0.255	57	3.279	0.0209
																										20% HFD female - control male	0.0407	0.268	57	0.152	1
																										20% HFD female - sucrose male	-0.3032	0.268	57	-1.133	0.8656
Figure 6C&D - gaps in viking matrix																										20% HFD female - 20% HFD male	-0.3319	0.261	57	-1.269	0.8003
																										control male - sucrose male	-0.3439	0.268	57	-1.285	0.792
Raw data - % of viking matrix occupied by gaps																										control male - 20% HFD male	-0.3725	0.261	57	-1.425	0.7121
	control female	10% HFD female	20% HFD female	30% HFD female	40% HFD female	sucrose female	control male	10% HFD male	20% HFD male	30% HFD male	40% HFD male	sucrose male														sucrose male - 20% HFD male	-0.0287	0.261	57	-0.11	1
Individual 1	0.554867	0.269413	0.358939	0.660835	0.688929	1.54313	0.878143	0	1.62052	0.0939795	0.181128	1.55396
Individual 2	0.407149	0.897724	0.181093	0.71339	0.35208	3.23223	0.587555	0.726385	0.404981	0.189902	0.131202	1.39864
Individual 3	1.0528	0.303327	0.705799	0.250989	1.07467	3.14803	0.916072	0.939631	0.197367	0.165111	0.638972	1.05431
Individual 4	0.754811	2.97618	0.899048	1.05091	0	2.45734	0.131701	3.13121	0.392092	0.511428	1.81468	0.27255
Individual 5	0.22166	0.297366	1.11932	0.471218	0.547628	0.831117	0.345787	1.03542	0.240326	1.03041	1.39005	0.156289
Individual 6	0.130945	0	0.415069	0.0986775	1.62647	1.20551	0	2.55561	0.417077	1.02023	0.629098	0.431362
Individual 7	0.281337	0.959347	0.76895	0.268194	0.175612	2.29087	0	0.991257	0	5.02064	0.541189	0.708969
Individual 8	0.180574	0.293835	0.100319	0.563192	0.735143	1.39913	1.03568	0.148978	2.14795	0.488221	1.6967	0.787204
Individual 9	0	0.086452	0	0.239846	0	0.877823	0.4735	0	1.93255	0.587328	0.711675	0.798584
Individual 10	0.0698951	0	0.424624	0.254273	2.66646	0.873186	0.209933	0.887158	1.17863	3.00284	2.53105	0.855044
Individual 11	0.38795		0.192846	0	1.07746	0.479549		0.814324	0.602313		2.09081
Individual 12				0.440291	1.08615			1.33931			1.11239
Individual 13				0	0.863947
Statistical analysis
Checking for a sex effect with gaps
	Df	Sum Sq	Mean Sq	F value	Pr(>F)
sex	1	0.2861	0.2861	0.8093	0.37205
diet	2	7.9541	3.9771	11.2499	7.437e-05 *
sex:diet	2	4.4115	2.2058	6.2395	0.003513 **
Residuals	58	20.5042	0.3535
Comparisons that look at sex difference
Comparison	estimate	SE	df	t.ratio	p.value
control female - sucrose female	-1.2996	0.255	57	-5.093	0.0001
control female - 20% HFD female	-0.131	0.261	57	-0.501	0.9959
control female - control male	-0.0904	0.261	57	-0.346	0.9993
control female - sucrose male	-0.4342	0.261	57	-1.661	0.5628
control female - 20% HFD male	-0.4629	0.255	57	-1.814	0.4652
sucrose female - 20% HFD female	1.1686	0.261	57	4.469	0.0005
sucrose female - control male	1.2092	0.261	57	4.625	0.0003
sucrose female - sucrose male	0.8654	0.261	57	3.31	0.0192
sucrose female - 20% HFD male	0.8367	0.255	57	3.279	0.0209
20% HFD female - control male	0.0407	0.268	57	0.152	1
20% HFD female - sucrose male	-0.3032	0.268	57	-1.133	0.8656
20% HFD female - 20% HFD male	-0.3319	0.261	57	-1.269	0.8003
control male - sucrose male	-0.3439	0.268	57	-1.285	0.792
control male - 20% HFD male	-0.3725	0.261	57	-1.425	0.7121
sucrose male - 20% HFD male	-0.0287	0.261	57	-0.11	1
Figure 6c- ANOVA percent gaps
	Df	Sum Sq	Mean Sq	F value	Pr(>F)
dilution	1	2.374	2.3742	3.8894	0.051148
sex	1	4.846	4.8461	7.9389	0.005755 **
dilution:sex	1	0.263	0.2629	0.4307	0.513064
Residuals	108	65.926	0.6104
Figure 6d - Confidence intervals
diet	emmean	SE	df	lower CL	upper CL
control	0.413	0.13	58	0.153	0.673
sucrose	1.234	0.13	58	0.974	1.494
20% HFD	0.65	0.127	58	0.396	0.904

## Sheet: Figure 7
Figure 7C - yw female heart lumen area
Raw data - area of heart lumen at diastole and systole
Diastolic volume											Systolic volume
	Female control	10% female	20% female	30% female	40% female	female sucrose						Female control	10% female	20% female	30% female	40% female	female sucrose
Individual 1	21535.8	11319.5	16390.1	8868.41	19549.2	11068.7					Individual 1	6387.39	7248.4	10973	5173.2	11031.5	4319
Individual 2	15776.6	23477.6	22561.5	21042.7	14062	9674.11					Individual 2	4307.66	7881.71	12744.7	13117.9	9501.34	3700
Individual 3	19493.6	11337.9	8512.31	21016.8	8486.62	9721.95					Individual 3	7607.21	6306.11	6086.74	10337.7	5562.44	5575
Individual 4	17014.9	12474.4	8701.28	19772.2	3636.49	7655.68					Individual 4	3931.18	6675.93	7260.22	6488.52	2936.57	1760
Individual 5	15689.1	20008.4	17402.6	16841.6	14009.2	5696.55					Individual 5	4268.27	7923.35	10345.5	9376.99	9471.19	1128
Individual 6	11871.9	15284.8	19958.9	14450.3	9090.09	11317.6					Individual 6	7633.89	3930.4	11608.7	6591.13	5055.73	8206
Individual 7	7785.55	8151.16	9578.51	12519.2	13822.3	3698.64					Individual 7	3037.82	4677.79	5154.63	7981.48	5011.19	893.1
Individual 8	9072.8	12531.8	9615.84	13677.2	19852.6	7251.88					Individual 8	3124.43	9589.19	7772.39	9665.02	12818	3393
Individual 9	6710.38	17841	12182	13277.1	12074	6381.84					Individual 9	3046.26	7983.58	9866.88	5829.74	7088.13	3152
Individual 10	9281.05	8401.48	20416.4	22291.7		9547.36					Individual 10	3472.77	5767.46	12029.3	13862		2956
Individual 11	17234.3	16586.2	12356.5	19450.5							Individual 11	9684.43	3801.58	5014.7	4718.17
Individual 12	13831.7		19233.9								Individual 12	5161.67		11154.7
Individual 13	18588.3		22402.8								Individual 13	7323.7		11731.3
Individual 14	11912.8										Individual 14	5705.4
Statistical analysis
	Average	Standard deviation	Number of individuals									Average	Standard deviation	Number of individuals
Female Control	13985.6	1242.11	14								Female Control	5335.15	562.71	14
10% Female	14310.4	1453.1	11								10% Female	6525.96	556.301	11
20% Female	15331.7	1487.51	13								20% Female	9364.82	761.755	13
30% Female	16655.3	1315.95	11								30% Female	8467.44	934.328	11
40% Female	12731.4	1732.91	9								40% Female	7608.45	1089.44	9
Female Sucrose	8201.44	783.753	10								Female Sucrose	3508.21	691.541	10
Significance test - one way ANOVA with Dunnett's correction
Diastolic											Systolic
ANOVA summary											ANOVA summary
F	4.196										F	7.961
P value	0.0024										P value	<0.0001
P value summary	**										P value summary	****
Significant diff. among means (P < 0.05)?	Yes										Significant diff. among means (P < 0.05)?	Yes
R squared	0.2528										R squared	0.391
Brown-Forsythe test											Brown-Forsythe test
F (DFn	DFd)	1.225 (5	62)								F (DFn	DFd)	1.245 (5	62)
P value	0.308										P value	0.2994
P value summary	ns										P value summary	ns
Are SDs significantly different (P < 0.05)?	No										Are SDs significantly different (P < 0.05)?	No
Bartlett's test											Bartlett's test
Bartlett's statistic (corrected)	5.519										Bartlett's statistic (corrected)	4.921
P value	0.3559										P value	0.4256
P value summary	ns										P value summary	ns
Are SDs significantly different (P < 0.05)?	No										Are SDs significantly different (P < 0.05)?	No
ANOVA table	SS	DF	MS	F (DFn	DFd)	P value					ANOVA table	SS	DF	MS	F (DFn	DFd)	P value
Treatment (between columns)	446700680	5	89340136	F (5	62) = 4.196	P=0.0024					Treatment (between columns)	261117014	5	52223403	F (5	62) = 7.961	P<0.0001
Residual (within columns)	1320230436	62	21294039								Residual (within columns)	406715123	62	6559921
Total	1766931117	67									Total	667832137	67
Data summary											Data summary
Number of treatments (columns)	6										Number of treatments (columns)	6
Number of values (total)	68										Number of values (total)	68
Dunnett's correction											Dunnett's correction
Number of families	1										Number of families	1
Number of comparisons per family	5										Number of comparisons per family	5
Alpha	0.05										Alpha	0.05
Dunnett's multiple comparisons test	Mean Diff.	95.00% CI of diff.	Below threshold?	Summary	Adjusted P Value	A-?					Dunnett's multiple comparisons test	Mean Diff.	95.00% CI of diff.	Below threshold?	Summary	Adjusted P Value	A-?
Female Control vs. 10% Female	-324.8	-5155 to 4506	No	ns	0.9999	B	10% Female				Female Control vs. 10% Female	-1191	-3872 to 1490	No	ns	0.6909	B	10% Female
Female Control vs. 20% Female	-1346	-5964 to 3271	No	ns	0.9199	C	20% Female				Female Control vs. 20% Female	-4030	-6593 to -1467	Yes	***	0.0006	C	20% Female
Female Control vs. 30% Female	-2670	-7500 to 2161	No	ns	0.4918	D	30% Female				Female Control vs. 30% Female	-3132	-5813 to -451.3	Yes	*	0.0158	D	30% Female
Female Control vs. 40% Female	1254	-3868 to 6376	No	ns	0.9594	E	40% Female				Female Control vs. 40% Female	-2273	-5116 to 569.6	No	ns	0.1622	E	40% Female
Female Control vs. Female Sucrose	5784	820.4 to 10748	Yes	*	0.0162	F	Female Sucrose				Female Control vs. Female Sucrose	1827	-928.1 to 4582	No	ns	0.3154	F	Female Sucrose
Test details	Mean 1	Mean 2	Mean Diff.	SE of diff.	n1	n2	q	DF			Test details	Mean 1	Mean 2	Mean Diff.	SE of diff.	n1	n2	q	DF
Female Control vs. 10% Female	13986	14310	-324.8	1859	14	11	0.1747	62			Female Control vs. 10% Female	5335	6526	-1191	1032	14	11	1.154	62
Female Control vs. 20% Female	13986	15332	-1346	1777	14	13	0.7574	62			Female Control vs. 20% Female	5335	9365	-4030	986.5	14	13	4.085	62
Female Control vs. 30% Female	13986	16655	-2670	1859	14	11	1.436	62			Female Control vs. 30% Female	5335	8467	-3132	1032	14	11	3.035	62
Female Control vs. 40% Female	13986	12731	1254	1972	14	9	0.6362	62			Female Control vs. 40% Female	5335	7608	-2273	1094	14	9	2.077	62
Female Control vs. Female Sucrose	13986	8201	5784	1911	14	10	3.027	62			Female Control vs. Female Sucrose	5335	3508	1827	1060	14	10	1.723	62
Figure 7D - yw male heart lumen area
Raw data - area of heart lumen at diastole and systole
Diastolic volume											Systolic volume
	Male control	10% male	20% male	30% male	40% male	male sucrose						Male control	10% male	20% male	30% male	40% male	male sucrose
Individual 1	14609.4	8764.02	8522.64	10241.6	10321.3	8263.03					Individual 1	7838.91	6436.58	3276.11	3516.36	5497.29	4318.19
Individual 2	10740.2	11077.9	7215.64	5513.1	10706.8	11518.1					Individual 2	2889.6	6468.1	4471.8	3718.64	6690.34	8347.67
Individual 3	11981.5	10623.9	17566.7	6406.01	4716.06	9008.7					Individual 3	2706.36	4965.19	6861.4	4460.78	1805.35	5032.8
Individual 4	10510.4	12541	19560.9	13253.3	10762.9	7591.05					Individual 4	3820.8	7307.71	11971.2	6732.19	7548.52	4201.66
Individual 5	15139.1	9699.8	17045.1	18285.2	8062.34	8527.67					Individual 5	5751.47	5688	14099.9	15832.8	6619.99	4526.45
Individual 6	12231.8	3721.71	16581.6	15352.2	5952.37	4440.52					Individual 6	10095.3	2487.48	6822.44	9207.35	1792.3	1900.78
Individual 7	11191.7	8395.61	20743.9	10822.2	7384.73	2798.29					Individual 7	2903.57	3859	14055.4	7897.26	3500	1544.04
Individual 8	10973.9	8208.95	2483.21	9208.36	16032.4	6570.21					Individual 8	4316.15	3185.9	1051.24	5683.79	12531.3	3886.15
Individual 9	9431.65	9836.3	13687.7	20122	13891.2	10723.2					Individual 9	3830.33	5943.04	6950.09	15334.3	3439.34	6577.65
Individual 10	8316.52	15338	9211.58	13319.6	11917.2	6967.73					Individual 10	3314.13	9283.87	741.092	8985.8	4713.96	4057.2
Individual 11	14586.2	5372.34	10680.3	14317.3		6967.73					Individual 11	6199.42	2718.87	3540	6978.1		4057.2
Individual 12	9561.31		18187.1	14872		3124.87					Individual 12	2308.8		7780.09	8874.72		1181.67
Individual 13	10190.3										Individual 13	2938.17
Statistical analysis
	Average	Standard deviation	Number of individuals									Average	Standard deviation	Number of individuals
Male Control	11497.2	593.868	13								Male Control	4531.77	644.732	13
10% Male	9416.32	958.28	11								10% Male	5303.97	634.986	11
20% Male	13457.2	1655.5	12								20% Male	6801.74	1325.4	12
30% Male	12642.7	1274.23	12								30% Male	8101.84	1158.63	12
40% Male	9974.73	1111.97	10								40% Male	5413.84	1013.76	10
Male Sucrose	7208.43	785.648	12								Male Sucrose	4135.95	585.244	12
Significance test - one way ANOVA with Dunnett's correction
Diastolic											Systolic
ANOVA summary											ANOVA summary
F	4.35										F	2.603
P value	0.0018										P value	0.0332
P value summary	**										P value summary	*
Significant diff. among means (P < 0.05)?	Yes										Significant diff. among means (P < 0.05)?	Yes
R squared	0.2536										R squared	0.169
Brown-Forsythe test											Brown-Forsythe test
F (DFn	DFd)	3.076 (5	64)								F (DFn	DFd)	1.934 (5	64)
P value	0.015										P value	0.1009
P value summary	*										P value summary	ns
Are SDs significantly different (P < 0.05)?	Yes										Are SDs significantly different (P < 0.05)?	No
Bartlett's test											Bartlett's test
Bartlett's statistic (corrected)	13.29										Bartlett's statistic (corrected)	12.71
P value	0.0208										P value	0.0262
P value summary	*										P value summary	*
Are SDs significantly different (P < 0.05)?	Yes										Are SDs significantly different (P < 0.05)?	Yes
ANOVA table	SS	DF	MS	F (DFn	DFd)	P value					ANOVA table	SS	DF	MS	F (DFn	DFd)	P value
Treatment (between columns)	314284189	5	62856838	F (5	64) = 4.350	P=0.0018					Treatment (between columns)	133421901	5	26684380	F (5	64) = 2.603	P=0.0332
Residual (within columns)	924886813	64	14451356								Residual (within columns)	655989281	64	10249833
Total	1239171002	69									Total	789411182	69
Data summary											Data summary
Number of treatments (columns)	6										Number of treatments (columns)	6
Number of values (total)	70										Number of values (total)	70
Dunnett's correction											Dunnett's correction
Number of families	1										Number of families	1
Number of comparisons per family	5										Number of comparisons per family	5
Alpha	0.05										Alpha	0.05
Dunnett's multiple comparisons test	Mean Diff.	95.00% CI of diff.	Below threshold?	Summary	Adjusted P Value	A-?					Dunnett's multiple comparisons test	Mean Diff.	95.00% CI of diff.	Below threshold?	Summary	Adjusted P Value	A-?
Male Control vs. 10% Male	2081	-1949 to 6111	No	ns	0.5501	B	10% Male				Male Control vs. 10% Male	-772.2	-4166 to 2621	No	ns	0.9682	B	10% Male
Male Control vs. 20% Male	-1960	-5898 to 1978	No	ns	0.5843	C	20% Male				Male Control vs. 20% Male	-2270	-5586 to 1046	No	ns	0.2828	C	20% Male
Male Control vs. 30% Male	-1146	-5083 to 2792	No	ns	0.9168	D	30% Male				Male Control vs. 30% Male	-3570	-6886 to -253.9	Yes	*	0.0303	D	30% Male
Male Control vs. 40% Male	1522	-2615 to 5660	No	ns	0.8145	E	40% Male				Male Control vs. 40% Male	-882.1	-4366 to 2602	No	ns	0.9511	E	40% Male
Male Control vs. Male Sucrose	4289	351.2 to 8226	Yes	*	0.0278	F	Male Sucrose				Male Control vs. Male Sucrose	395.8	-2920 to 3712	No	ns	0.9982	F	Male Sucrose
Test details	Mean 1	Mean 2	Mean Diff.	SE of diff.	n1	n2	q	DF			Test details	Mean 1	Mean 2	Mean Diff.	SE of diff.	n1	n2	q	DF
Male Control vs. 10% Male	11497	9416	2081	1557	13	11	1.336	64			Male Control vs. 10% Male	4532	5304	-772.2	1312	13	11	0.5888	64
Male Control vs. 20% Male	11497	13457	-1960	1522	13	12	1.288	64			Male Control vs. 20% Male	4532	6802	-2270	1282	13	12	1.771	64
Male Control vs. 30% Male	11497	12643	-1146	1522	13	12	0.7527	64			Male Control vs. 30% Male	4532	8102	-3570	1282	13	12	2.786	64
Male Control vs. 40% Male	11497	9975	1522	1599	13	10	0.9522	64			Male Control vs. 40% Male	4532	5414	-882.1	1347	13	10	0.655	64
Male Control vs. Male Sucrose	11497	7208	4289	1522	13	12	2.818	64			Male Control vs. Male Sucrose	4532	4136	395.8	1282	13	12	0.3088	64
